# Supplementary material for: Discriminating Gene Expression Signature of Radiation-Induced Thyroid Tumors after Either External Exposure or Internal Contamination
Source: Genes (Basel). 2011 Dec 21;3(1):19–34. doi: 10.3390/genes3010019 (PMC3899964; doi:10.3390/genes3010019)
Supplement: Supplementary File 2 — XLS-Document (XLS, 2373 KB) [file genes-03-00019-s002.xls]

## Sheet: Table
Supplementary table: Genes deregulated in radiation-induced thyroid tumors
	The Table reports the gene deregulations identified either in post-Chernobyl papillary thyroid carcinomas or in post-radiotherapy thyroid tumors as compared with sporadic counterparts.
	Genes that were deregulated in several studies are indicated in yellow boxes.
	Discriminating genes either validated by a classification of independent sets of tumors (prediction), or reported to completely separate radiation-induced and sporadic tumors (classification) in the respective studies are indicated by a double-cross in grey boxes.
	In some cases, probes may correspond to more than one gene. In these cases all genes are reported in the Table and indicated by an underlined cross.
		X1: Classifying genes identified by using the H2O2 vs  irradiation lymphocyte signature (Detours et al., 2007).
		X2: Genes upregulated in post-Chernobyl tumors in correlation with a copy number gain at the 7q11.22-11.23 locus, demonstrated to be associated with radiation exposure in patients matched by age at diagnosis and ethnicity (Hess et al., 2011).
		X3: Overlay between copy number gains and upregulated genes in post-Chernobyl tumors (Stein et al., 2010).
		X4: Deregulations associated with papillary thyroid carcinomas.
				Port et al., 2007	Detours et al., 2007	Stein et al., 2010	Boltze et al., 2009	Ory et al., 2011	Ugolin et al., 2011
				Transcriptome	Transcriptome	Transcriptome	Proteome	Transcriptome	Transcriptome
	ACC	Symbol	Name	Post-Chernobyl	Post-Chernobyl	Post-Chernobyl	Post-Chernobyl	Post-radiotherapy	Post-Chernobyl	Upregulation correlated with locus gain	Response to radiation exposure	Deregulated in sporadic thyroid tumors
	NM_001087	AAMP	Angio-associated, migratory cell protein						X
	NM_005502	ABCA1	ATP-binding cassette, sub-family A (ABC1), member 1						X
	NM_001089	ABCA3	ATP-binding cassette, sub-family A (ABC1), member 3						X			X; X4
	NM_018672	ABCA5	ATP-binding cassette, sub-family A (ABC1), member 5						X
	BX647672	ABCA6	ATP-binding cassette, sub-family A (ABC1), member 6					X
	NM_005689	ABCB6	ATP-binding cassette, sub-family B (MDR/TAP), member 6						X
	AF091582	ABCB11	ATP-binding cassette, sub-family B (MDR/TAP), member 11					X
	U49248	ABCC2	ATP-binding cassette, sub-family C (CFTR/MRP), member 2		X1
	AF085692	ABCC3	ATP-binding cassette, sub-family C (CFTR/MRP), member 3			X						X; X4
	NM_005845	ABCC4	ATP-binding cassette, sub-family C (CFTR/MRP), member 4					XX				X4
	NM_001171	ABCC6	ATP-binding cassette, sub-family C (CFTR/MRP), member 6						X			X4
	AK125109	ABCD4	ATP-binding cassette, sub-family D (ALD), member 4						X
	NM_001025091	ABCF1	ATP-binding cassette, sub-family F (GCN20), member 1					X
	NM_005759	ABI2	Abl-interactor 2					X	X			X
	AB037886	ABI3	ABI family, member 3	X
	BX648726	ABI3BP	ABI family, member 3 (NESH) binding protein						X			X; X4
	NM_007313	ABL1	C-abl oncogene 1, non-receptor tyrosine kinase		X				X
	AK124587	ABO	ABO blood group					XX	X
	NM_001159746	ABR	Active BCR-related gene			X						X; X4
	BC039837	ACAA1	Acetyl-CoA acyltransferase 1						X			X
	NM_032169	ACAD11	Acyl-CoA dehydrogenase family, member 11					XX
	AB209538	ACAD8	Acyl-CoA dehydrogenase family, member 8						X			X; X4
	NM_001608	ACADL	Acyl-CoA dehydrogenase, long chain						X			X
	NM_001127328	ACADM	Acyl-CoA dehydrogenase, C-4 to C-12 straight chain						X			X; X4
	NM_013227	ACAN	Aggrecan						X
	NM_012287	ACAP2	ArfGAP with coiled-coil, ankyrin repeat and PH domains 2						X
	AK294273	ACAT2	Acetyl-CoA acetyltransferase 2					XX
	NM_145698	ACBD5	Acyl-CoA binding domain containing 5						X
	NM_001082486	ACD	Adrenocortical dysplasia homolog						X
	NM_015831	ACHE	Acetylcholinesterase					X
	AK126206	ACOT8	Acyl-CoA thioesterase 8						X
	BX640768	ACOX3	Acyl-CoA oxidase 3, pristanoyl						X
	NM_004300	ACP1	Acid phosphatase 1, soluble						X
	NM_203380	ACSL5	Acyl-CoA synthetase long-chain family member 5						X
	NM_005622	ACSM3	Acyl-CoA synthetase medium-chain family member 3						X
	BM802936	ACTB	Actin, beta					X				X4
	BF569066	ACTG1	Actin, gamma 1						X
	BX641076	ACTN1	Actinin, alpha 1						X
	NM_004924	ACTN4	Actinin, alpha 4						X			X4
	NM_005736	ACTR1A	ARP1 actin-related protein 1 homolog A, centractin alpha						X
	BC044590	ACTR3	ARP3 actin-related protein 3 homolog						X			X
	AB209174	ACTR3B	ARP3 actin-related protein 3 homolog B						X
	BC036748	ACVR1	Activin A receptor, type I					X				X4
	NM_020328	ACVR1B	Activin A receptor, type IB						X			X; X4
	NM_000666	ACY1	Aminoacylase 1		X1							X4
	BE777513	ACYP1	Acylphosphatase 1, erythrocyte (common) type						X			X4
	BM809993	ADA	Adenosine deaminase						X
	AY560601	ADAM15	ADAM metallopeptidase domain 15		X				X
	NM_006988	ADAMTS1	ADAM metallopeptidase with thrombospondin type 1 motif, 1					XX				X; X4
	NM_005099	ADAMTS4	ADAM metallopeptidase with thrombospondin type 1 motif, 4		X
	NM_014272	ADAMTS7	ADAM metallopeptidase with thrombospondin type 1 motif, 7					X
	NM_182920	ADAMTS9	ADAM metallopeptidase with thrombospondin type 1 motif, 9			X						X4
	NM_030957	ADAMTS10	ADAM metallopeptidase with thrombospondin type 1 motif, 10		X				X
	NM_001145320	ADAMTSL2	ADAMTS-like 2		X
	NM_001119	ADD1	adducin 1						X			X4
	NM_017488	ADD2	Adducin 2					X
	NM_016824	ADD3	Adducin 3					X				X; X4
	AF153821	ADH1B	Alcohol dehydrogenase 1B (class I), beta polypeptide			X						X; X4
	NM_000669	ADH1C	Alcohol dehydrogenase 1C (class I), gamma polypeptide			X
	NM_001123	ADK	Adenosine kinase			X						X4
	BC071589	ADNP2	ADNP homeobox 2		X				X			X4
	NM_000677	ADORA3	Adenosine A3 receptor						X			X4
	AJ427295	ADPRHL2	ADP-ribosylhydrolase like 2						X
	NM_000681	ADRA2A	Adrenergic, alpha-2A-, receptor						X			X
	M15169	ADRB2	Adrenergic, beta-2-, receptor, surface						X
	AB209323	AEN	Apoptosis enhancing nuclease					X
	NM_002285	AFF3	AF4/FMR2 family, member 3					X
	AK096107	AGAP4	ArfGAP with GTPase domain, ankyrin repeat and PH domain 4					X
	NM_001144000	AGAP5	ArfGAP with GTPase domain, ankyrin repeat and PH domain 5					X
	NM_001077685	AGAP7	ArfGAP with GTPase domain, ankyrin repeat and PH domain 7					X
	NM_001077686	AGAP8	ArfGAP with GTPase domain, ankyrin repeat and PH domain 8					X
	NM_001190810	AGAP9	ArfGAP with GTPase domain, ankyrin repeat and PH domain 9					X
	XM_001714786	AGAP10	ArfGAP with GTPase domain, ankyrin repeat and PH domain 10					X
	NM_133447	AGAP11	Ankyrin repeat and GTPase domain Arf GTPase activating protein 11					X
	NM_006076	AGFG2	ArfGAP with FG repeats 2						X
	NM_018046	AGGF1	Angiogenic factor with G patch and FHA domains 1					X
	NM_000028	AGL	Amylo-alpha-1, 6-glucosidase, 4-alpha-glucanotransferase						X			X; X4
	BM924878	AGR2	Anterior gradient homolog 2					X				X4
	NM_000029	AGT	Angiotensinogen						X
	BC037238	AGXT2L2	Alanine-glyoxylate aminotransferase 2-like 2						X
	NM_001161766	AHCY	Adenosylhomocysteinase						X
	NM_001620	AHNAK	AHNAK nucleoprotein	X					X			X
	NM_004847	AIF1	Allograft inflammatory factor 1						X
	NM_001624	AIM1	Absent in melanoma 1						X			X4
	AK292042	AIM2	Absent in melanoma 2					X
	NM_000476	AK1	Adenylate kinase 1			X				X3
	NM_003488	AKAP1	A kinase (PRKA) anchor protein 1						X			X
	NM_006738	AKAP13	A kinase (PRKA) anchor protein 13						X
	CR610878	AKR1B1	Aldo-keto reductase family 1, member B1						X
	AK226067	AKR1C1	Aldo-keto reductase family 1, member C1						X			X; X4
	AJ277796	AKR7A2P1	Aldo-keto reductase family 7, member A2 pseudogene 1					X
	AK131490	ALAD	Aminolevulinate dehydratase					X	X
	NM_001627	ALCAM	Activated leukocyte cell adhesion molecule						X
	NM_000689	ALDH1A1	Aldehyde dehydrogenase 1 family, member A1						X			X4
	AK124908	ALDH1L1	Aldehyde dehydrogenase 1 family, member L1					XX				X
	U46689	ALDH3A2	Aldehyde dehydrogenase 3 family, member A2					XX				X
	NM_170740	ALDH5A1	Aldehyde dehydrogenase 5 family, member A1						X
	AK311478	ALDH6A1	Aldehyde dehydrogenase 6 family, member A1			X		X				X4
	NM_005165	ALDOC	Aldolase C, fructose-bisphosphate						X
	NM_001099922	ALG13	Asparagine-linked glycosylation 13 homolog					XX			X
	NM_013339	ALG6	Asparagine-linked glycosylation 6, alpha-1,3-glucosyltransferase homolog						X
	NM_000697	ALOX12	Arachidonate 12-lipoxygenase		X
	NM_000698	ALOX5	Arachidonate 5-lipoxygenase						X			X4
	BU198818	ALOX5AP	Arachidonate 5-lipoxygenase-activating protein						X			X4
	AF008203	ALX3	ALX homeobox 3						X
	CR627318	AMHR2	Anti-Mullerian hormone receptor, type II						X
	NM_181847	AMIGO2	Adhesion molecule with Ig-like domain 2			X		X				X; X4
	NM_000036	AMPD1	Adenosine monophosphate deaminase 1						X
	AK126146	AMZ2	Archaelysin family metallopeptidase 2						X
	BM921310	ANAPC10	Anaphase promoting complex subunit 10						XX
	NM_002937	ANG	Angiogenin, ribonuclease, RNase A family, 5						X
	NM_015305	ANGEL1	Angel homolog 1						X
	NM_004673	ANGPTL1	Angiopoietin-like 1						X			X; X4
	AF230330	ANGPTL6	Angiopoietin-like 6						XX
	NM_001148	ANK2	Ankyrin 2, neuronal			X						X4
	NM_054027	ANKH	Ankylosis, progressive homolog						X
	NM_001197030	ANKHD1	ankyrin repeat and KH domain containing 1						X
	NM_019004	ANKIB1	Ankyrin repeat and IBR domain containing 1					X
	NM_015114	ANKLE2	Ankyrin repeat and LEM domain containing 2							X3
	BX641022	ANKRD10	Ankyrin repeat domain 10					XX
	NM_001204056	ANKRD12	Ankyrin repeat domain 12						X
	NM_032217	ANKRD17	Ankyrin repeat domain 17						X
	NM_032290	ANKRD32	Ankyrin repeat domain 32						X
	AL833063	ANKRD44	Ankyrin repeat domain 44					X
	NM_020337	ANKRD50	Ankyrin repeat domain 50	X
	BF683719	ANP32B	Acidic (leucine-rich) nuclear phosphoprotein 32 family, member B						X
	NM_030920	ANP32E	Acidic (leucine-rich) nuclear phosphoprotein 32 family, member E						X			X; X4
	NM_001150	ANPEP	Alanyl (membrane) aminopeptidase						X
	AK074480	ANXA1	Annexin A1						X			X; X4
	AK309356	ANXA2	Annexin A2						X			X4
	AB209868	ANXA3	Annexin A3					X				X
	BX641114	ANXA4	Annexin A4						X
	NM_003568	ANXA9	Annexin A9						X
	NM_009590	AOC2	Amine oxidase, copper containing 2						X
	BC036368	AOC3	Amine oxidase, copper containing 3		X1							X4
	AF068706	AP1G2	Adaptor-related protein complex 1, gamma 2 subunit						X
	BC005021	AP1M2	Adaptor-related protein complex 1, mu 2 subunit					XX				X
	BX647483	AP1S2	Adaptor-related protein complex 1, sigma 2 subunit						X
	NM_001039569	AP1S3	Adaptor-related protein complex 1, sigma 3 subunit						X
	BM809524	AP2S1	Adaptor-related protein complex 2, sigma 1 subunit						X
	AB209603	APBA3	Amyloid beta (A4) precursor protein-binding, family A, member 3		X				XX
	AB104887	APCDD1	Adenomatosis polyposis coli down-regulated 1					X
	CR611116	APEX1	APEX nuclease						X			X
	NM_005161	APLNR	Apelin receptor						X			X4
	BM559512	APOA1	Apolipoprotein A-I					XX				X; X4
	CR619946	APOA2	Apolipoprotein A-II					XX
	NM_006789	APOBEC2	Apolipoprotein B mRNA editing enzyme, catalytic polypeptide-like 2					XX
	BG568052	APOC2	Apolipoprotein C-II						X			X4
	BQ683419	APOE	Apolipoprotein E						X			X4
	NM_145343	APOL1	Apolipoprotein L, 1						X
	AF324224	APOL2	Apolipoprotein L, 2						X
	NM_145641	APOL3	Apolipoprotein L, 3					X
	NM_006380	APPBP2	Amyloid beta precursor protein (cytoplasmic tail) binding protein 2						X
	NM_012096	APPL1	Adaptor protein, phosphotyrosine interaction, PH domain and leucine zipper containing 1					X
	NM_198098	AQP1	Aquaporin 1					X
	NM_001650	AQP4	Aquaporin 4						X			X
	BC119673	AQP7	Aquaporin 7						X			X
	NM_173039	AQP11	Aquaporin 11						X
	NM_000044	AR	Androgen receptor					X	X			X
	BC075802	ARC	Activity-regulated cytoskeleton-associated protein						XX
	BX640860	ARCN1	Archain 1						X			X4
	BC009799	AREG	Amphiregulin	X								X4
	NM_001025595	ARFIP1	ADP-ribosylation factor interacting protein 1						X
	BC029050	ARG2	Arginase, type II					XX	X			X
	NM_001030055	ARHGAP5	Rho GTPase activating protein 5						X			X4
	NM_024605	ARHGAP10	Rho GTPase activating protein 10						X
	NM_014783	ARHGAP11A	Rho GTPase activating protein 11A						X		X
	AL834250	ARHGAP12	Rho GTPase activating protein 12					X	X
	NM_033515	ARHGAP18	Rho GTPase activating protein 18						X
	NM_032900	ARHGAP19	Rho GTPase activating protein 19		X	X			XX			X4
	NM_001010000	ARHGAP28	Rho GTPase activating protein 28					XX
	NM_001142685	ARHGAP32	Rho GTPase activating protein 32						X
	NM_144967	ARHGAP36	Rho GTPase activating protein 36					XX				X4
	NM_025251	ARHGAP39	Rho GTPase activating protein 39					X
	NM_001185077	ARHGDIA	Rho GDP dissociation inhibitor (GDI) alpha						X
	AK125625	ARHGDIB	Rho GDP dissociation inhibitor (GDI) beta					XX	X			X4
	BC064996	ARHGEF1	Rho guanine nucleotide exchange factor (GEF) 1						X
	AB014551	ARHGEF2	Rho/Rac guanine nucleotide exchange factor (GEF) 2						X
	NM_001128616	ARHGEF3	Rho guanine nucleotide exchange factor (GEF) 3						X
	BC039856	ARHGEF6	Rac/Cdc42 guanine nucleotide exchange factor (GEF) 6					X	X
	NM_015185	ARHGEF9	Cdc42 guanine nucleotide exchange factor (GEF) 9						X
	NM_001130955	ARHGEF18	Rho/Rac guanine nucleotide exchange factor (GEF) 18					X
	BC040640	ARHGEF19	Rho guanine nucleotide exchange factor (GEF) 19						X
	NM_001003702	ARHGEF35	Rho guanine nucleotide exchange factor (GEF) 35						X
	NM_002892	ARID4A	AT rich interactive domain 4A (RBP1-like)						X
	NM_016374	ARID4B	AT rich interactive domain 4B (RBP1-like)						X
	NM_001177	ARL1	ADP-ribosylation factor-like 1		X							X
	NM_004311	ARL3	ADP-ribosylation factor-like 3						X			X
	NM_001661	ARL4D	ADP-ribosylation factor-like 4D						X			X; X4
	BC010281	ARL6IP1	ADP-ribosylation factor-like 6 interacting protein 1						X
	NM_006407	ARL6IP5	ADP-ribosylation-like factor 6 interacting protein 5						X
	BC063125	ARL8B	ADP-ribosylation factor-like 8B						X
	NM_001668	ARNT	Aryl hydrocarbon receptor nuclear translocator						X
	NM_001030273	ARNTL	Aryl hydrocarbon receptor nuclear translocator-like					XX				X4
	BM907771	ARPC1B	Actin related protein 2/3 complex, subunit 1B, 41kDa						XX			X4
	BC034231	ARPC5	Actin related protein 2/3 complex, subunit 5, 16kDa						X
	AL833077	ARPP19	CAMP-regulated phosphoprotein, 19kDa					X				X4
	NM_001130016	ART3	ADP-ribosyltransferase 3						X
	NM_001670	ARVCF	Armadillo repeat gene deleted in velocardiofacial syndrome						X
	NM_003887	ASAP2	ArfGAP with SH3 domain, ankyrin repeat and PH domain 2					X
	NM_017707	ASAP3	ArfGAP with SH3 domain, ankyrin repeat and PH domain 3						X
	BC012056	ASB13	Ankyrin repeat and SOCS box containing 13					XX
	NM_001671	ASGR1	Asialoglycoprotein receptor 1						X			X4
	NM_018489	ASH1L	Ash1 (absent, small, or homeotic)-like						X			X
	NM_183356	ASNS	Asparagine synthetase						X			X
	NM_017680	ASPN	Asporin						X
	AK126967	ASPSCR1	Alveolar soft part sarcoma chromosome region, candidate 1						X
	NM_032810	ATAD1	ATPase family, AAA domain containing 1		X
	NM_001040619	ATF3	Activating transcription factor 3		X1				X			X; X4
	NM_012068	ATF5	Activating transcription factor 5						X			X
	BX538263	ATF6	Activating transcription factor 6						X
	NM_006856	ATF7	Activating transcription factor 7						X			X
	BC033891	ATF7IP2	Activating transcription factor 7 interacting protein 2					X
	AK131251	ATG14	ATG14 autophagy related 14 homolog						X			X; X4
	AK024423	ATG16L2	ATG16 autophagy related 16-like 2						X			X
	BC110650	ATG2A	ATG2 autophagy related 2 homolog A						X
	NM_032827	ATOH8	Atonal homolog 8					XX
	NM_015205	ATP11A	ATPase, class VI, type 11A							X3		X4
	NM_001677	ATP1B1	ATPase, Na+/K+ transporting, beta 1 polypeptide		X				X		X
	NM_001001323	ATP2B1	ATPase, Ca++ transporting, plasma membrane 1						X
	AB014603	ATP2C2	ATPase, Ca++ transporting, type 2C, member 2			X			X			X4
	CR595852	ATP5E	ATP synthase, H+ transporting, mitochondrial F1 complex, epsilon subunit		X1				XX
	BF569083	ATP5G1	ATP synthase, H+ transporting, mitochondrial Fo complex, subunit C1 (subunit 9)					XX				X; X4
	AK311357	ATP5G2	ATP synthase, H+ transporting, mitochondrial Fo complex, subunit C2 (subunit 9)						X
	BU183031	ATP5H	ATP synthase, H+ transporting, mitochondrial Fo complex, subunit d		X1				XX			X4
	BU858880	ATP5I	ATP synthase, H+ transporting, mitochondrial Fo complex, subunit E						X
	NM_001183	ATP6AP1	ATPase, H+ transporting, lysosomal accessory protein 1					X
	AF452639	ATP6V0E2	ATPase, H+ transporting V0 subunit e2					X				X
	NM_001695	ATP6V1C1	ATPase, H+ transporting, lysosomal 42kDa, V1 subunit C1						X
	NM_006095	ATP8A1	ATPase, aminophospholipid transporter (APLT), class I, type 8A, member 1						X
	NM_005603	ATP8B1	ATPase, aminophospholipid transporter, class I, type 8B, member 1		X
	NM_178191	ATPIF1	ATPase inhibitory factor 1							X3
	NM_001184	ATR	Ataxia telangiectasia and Rad3 related						X
	NM_002973	ATXN2	Ataxin 2						X
	NM_001135995	ATXN3L	Ataxin 3-like					X
	NM_000333	ATXN7	Ataxin 7		X
	NM_015570	AUTS2	Autism susceptibility candidate 2			X			X
	NM_006576	AVIL	Advillin						X			X
	NM_021913	AXL	AXL receptor tyrosine kinase	X	X1		X		X
	AK022379	B2M	Beta-2-microglobulin						X
	NM_003782	B3GALT4	UDP-Gal:betaGlcNAc beta 1,3-galactosyltransferase, polypeptide 4						X
	NM_001199873	B4GALT3	UDP-Gal:betaGlcNAc beta 1,4- galactosyltransferase, polypeptide 3						X
	NM_004776	B4GALT5	UDP-Gal:betaGlcNAc beta 1,4- galactosyltransferase, polypeptide 5							X3
	NM_024812	BAALC	Brain and acute leukemia, cytoplasmic	XX
	AK023420	BAD	BCL2-associated agonist of cell death						X			X
	NM_001015049	BAG5	BCL2-associated athanogene 5		X							X
	NM_001704	BAI3	Brain-specific angiogenesis inhibitor 3		X1
	AK127291	BAIAP2	BAI1-associated protein 2					X
	NM_012342	BAMBI	BMP and activin membrane-bound inhibitor homolog						X
	NM_017935	BANK1	B-cell scaffold protein with ankyrin repeats 1					X
	NM_004656	BAP1	BRCA1 associated protein-1		X				XX			X; X4
	NM_000465	BARD1	BRCA1 associated RING domain 1					X
	NM_013449	BAZ2A	Bromodomain adjacent to zinc finger domain, 2A						X
	NM_003986	BBOX1	Butyrobetaine (gamma), 2-oxoglutarate dioxygenase (gamma-butyrobetaine hydroxylase) 1			X						X
	NM_021948	BCAN	Brevican					XX				X4
	AK124526	BCAR1	Breast cancer anti-estrogen resistance 1					X
	BC022880	BCAS2	Breast carcinoma amplified sequence 2		X1
	NM_005504	BCAT1	Branched chain amino-acid transaminase 1, cytosolic						X			X4
	AK023909	BCAT2	Branched chain amino-acid transaminase 2, mitochondrial						X
	NM_183050	BCKDHB	Branched chain keto acid dehydrogenase E1, beta polypeptide						X
	NM_000633	BCL2	B-cell CLL/lymphoma 2		X1				X			X4
	AK304026	BCL2A1	BCL2-related protein A1						X			X4
	NM_004050	BCL2L2	BCL2-like 2						X
	NM_001130845	BCL6	B-cell CLL/lymphoma 6						X		X	X4
	X89984	BCL7A	B-cell CLL/lymphoma 7A					X
	BC058863	BCL7C	B-cell CLL/lymphoma 7C		X				X
	AK096210	BCS1L	BCS1-like						X
	NM_020139	BDH2	3-hydroxybutyrate dehydrogenase, type 2						X			X
	BX647788	BECN1	Beclin 1, autophagy related						X
	NM_001195	BFSP1	Beaded filament structural protein 1, filensin						X
	NM_152414	BHLHE22	Basic helix-loop-helix family, member e22					XX
	NM_003670	BHLHE40	Basic helix-loop-helix family, member e40					XX			X	X4
	BC036364	BID	BH3 interacting domain death agonist					X				X4
	BC028578	BIRC2	Baculoviral IAP repeat containing 2						X
	NM_001167820	BLCAP	Bladder cancer associated protein						X
	NM_000386	BLMH	Bleomycin hydrolase		X
	BF341546	BLVRB	Biliverdin reductase B						X			X; X4
	NM_001003940	BMF	Bcl2 modifying factor					X				X
	AB209590	BMP1	Bone morphogenetic protein 1		X				X			X4
	NM_021073	BMP5	Bone morphogenetic protein 5						X
	NM_001719	BMP7	Bone morphogenetic protein 7						X
	NM_004329	BMPR1A	Bone morphogenetic protein receptor, type IA						X			X
	AF045459	BMX	BMX non-receptor tyrosine kinase					XX
	NM_013979	BNIP1	BCL2/adenovirus E1B 19kDa interacting protein 1						X
	NM_004330	BNIP2	BCL2/adenovirus E1B 19kDa interacting protein 2						X
	AF370457	BNIP3L	BCL2/adenovirus E1B 19kDa interacting protein 3-like						X
	NM_033254	BOC	Boc homolog						X
	BM909368	BOLA2	BolA homolog 2						X
	NM_199186	BPGM	2,3-bisphosphoglycerate mutase						X			X
	BC113122	BPIL3	Bactericidal/permeability-increasing protein-like 3					X
	NM_004333	BRAF	V-raf murine sarcoma viral oncogene homolog B1					X
	NM_152743	BRAT1	BRCA1-associated ATM activator 1						X			X
	NM_007300	BRCA1	Breast cancer 1, early onset		X							X
	NM_024332	BRCC3	BRCA1/BRCA2-containing complex, subunit 3					X				X; X4
	NM_005104	BRD2	Bromodomain containing 2						X
	AF386649	BRD4	Bromodomain containing 4						X
	NM_001003694	BRPF1	Bromodomain and PHD finger containing, 1						X
	NM_015695	BRPF3	Bromodomain and PHD finger containing, 3						X
	NM_001728	BSG	Basigin						X			X
	NM_006763	BTG2	BTG family, member 2		X1						X	X
	NM_001197247	BTN3A2	Butyrophilin, subfamily 3, member A2					XX
	AK226060	BUB3	Budding uninhibited by benzimidazoles 3 homolog						X			X
	AK095253	BYSL	Bystin-like						X			X
	CR602593	C1orf31	Chromosome 1 open reading frame 31					X
	NM_001105556	C1orf38	Chromosome 1 open reading frame 38						X			X4
	AK096351	C1orf63	Chromosome 1 open reading frame 63							X3	X
	AK125403	C1orf115	Chromosome 1 open reading frame 115			X						X4
	NM_152365	C1orf172	Chromosome 1 open reading frame 172					X
	AK096303	C1orf216	Chromosome 1 open reading frame 216							X3
	NM_003203	C2orf3	Chromosome 2 open reading frame 3						X
	NM_017877	C2orf18	Chromosome 2 open reading frame 18					X
	NM_152519	C2orf67	Chromosome 2 open reading frame 67					X
	NM_016210	C3orf18	Chromosome 3 open reading frame 18						X
	NM_032898	C3orf34	Chromosome 3 open reading frame 34					X
	NM_001006109	C3orf37	Chromosome 3 open reading frame 37						X
	AL833140	C3orf43	Chromosome 3 open reading frame 43					X
	CB958028	C4orf7	Chromosome 4 open reading frame 7					X
	NM_032947	C5orf62	Chromosome 5 open reading frame 62	XX				X
	BU599901	C6orf108	Chromosome 6 open reading frame 108					X	X
	BU597496	C6orf129	Chromosome 6 open reading frame 129					X
	AK090984	C6orf147	Chromosome 6 open reading frame 147		X				X
	NM_052831	C6orf192	Chromosome 6 open reading frame 192						X
	AK056496	C6orf195	Chromosome 6 open reading frame 195					X
	NM_017994	C7orf42	Chromosome 7 open reading frame 42					X
	AK097203	C7orf44	Chromosome 7 open reading frame 44						X
	BG183820	C7orf66	Chromosome 7 open reading frame 66					XX
	AJ276240	C8orf22	Chromosome 8 open reading frame 22					X
	NM_020130	C8orf4	Chromosome 8 open reading frame 4			X						X4
	NM_001193331	C9orf3	Chromosome 9 open reading frame 3					XX				X; X4
	AK130389	C9orf9	Chromosome 9 open reading frame 9					X
	NM_020641	C9orf11	Chromosome 9 open reading frame 11					XX
	NM_152833	C9orf69	Chromosome 9 open reading frame 69					X
	DQ150361	C9orf140	Chromosome 9 open reading frame 140					X
	BC048800	C10orf47	Chromosome 10 open reading frame 47					X
	AL832397	C10orf57	Chromosome 10 open reading frame 57					X
	NM_032333	C10orf58	Chromosome 10 open reading frame 58						X
	NM_001031746	C10orf72	Chromosome 10 open reading frame 72			X
	AK024342	C10orf95	Chromosome 10 open reading frame 95						X			X; X4
	BC047724	C10orf128	Chromosome 10 open reading frame 128						X
	NM_022338	C11orf24	Chromosome 11 open reading frame 24						X
	NM_020193	C11orf30	Chromosome 11 open reading frame 30					X
	AK124296	C11orf49	Chromosome 11 open reading frame 49					X
	BX648095	C11orf58	Chromosome 11 open reading frame 58						X
	AK296280	C12orf24	Chromosome 12 open reading frame 24		X
	NM_018169	C12orf35	Chromosome 12 open reading frame 35					X
	BM911475	C12orf44	Chromosome 12 open reading frame 44						X
	AK025068	C12orf49	Chromosome 12 open reading frame 49					X
	BC013920	C12orf75	Chromosome 12 open reading frame 75					X				X
	NM_032849	C13orf33	Chromosome 13 open reading frame 33	X				X
	NM_174891	C14orf79	Chromosome 14 open reading frame 79						X
	NM_001098621	C14orf109	Chromosome 14 open reading frame 109						X
	NM_001143936	C15orf61	Chromosome 15 open reading frame 61					X
	AK092923	C16orf45	Chromosome 16 open reading frame 45			X						X4
	NM_022744	C16orf58	Chromosome 16 open reading frame 58						X
	NM_020314	C16orf62	Chromosome 16 open reading frame 62						X
	BC039361	C16orf75	Chromosome 16 open reading frame 75					XX				X; X4
	NM_152459	C16orf89	Chromosome 16 open reading frame 89					XX				X4
	BM549409	C16orf91	Chromosome 16 open reading frame 91					X
	NM_001003674	C18orf1	Chromosome 18 open reading frame 1						X			X; X4
	AK097251	C19orf10	Chromosome 19 open reading frame 10						X
	NM_031448	C19orf12	Chromosome 19 open reading frame 12					X
	BM913426	C19orf20	Chromosome 19 open reading frame 20					XX
	NM_001080543	C19orf29	Chromosome 19 open reading frame 29						X
	AY358539	C20orf197	Chromosome 20 open reading frame 197	X
	NM_001190265	C1D	C1D nuclear receptor corepressor					X
	BX351776	C1QA	Complement component 1, q subcomponent, A chain						X			X4
	BQ881988	C1QB	Complement component 1, q subcomponent, B chain						X			X4
	BF972145	C1QBP	Complement component 1, q subcomponent binding protein						X
	AY358424	C1QTNF1	C1q and tumor necrosis factor related protein 1						X
	BQ068291	C1QTNF4	C1q and tumor necrosis factor related protein 4					X
	AK094009	C1R	Complement component 1, r subcomponent						X			X
	NM_000063	C2	Complement component 2						X			X4
	BC063852	C3	Complement component 3						X			X; X4
	BC151204	C4A	Complement component 4A		X			XX	XX			X4
	NM_001002029	C4B	Complement component 4B					XX
	AB209031	C5	Complement component 5						X
	NM_000587	C7	Complement component 7						X			X
	M16974	C8A	Complement component 8, alpha polypeptide						X
	NM_001217	CA11	Carbonic anhydrase XI					XX				X4
	NM_001218	CA12	Carbonic anhydrase XII			X						X; X4
	AK074765	CA14	Carbonic anhydrase XIV		X1
	AK123309	CA2	Carbonic anhydrase II						X
	NM_005181	CA3	Carbonic anhydrase III, muscle specific						X
	NM_001199281	CABIN1	Calcineurin binding protein 1					X
	NM_199460	CACNA1C	Calcium channel, voltage-dependent, L type, alpha 1C subunit		X
	AF040709	CACNA2D2	Calcium channel, voltage-dependent, alpha 2/delta subunit 2						X			X4
	NM_000724	CACNB2	Calcium channel, voltage-dependent, beta 2 subunit						X
	AK095553	CACNG3	Calcium channel, voltage-dependent, gamma subunit 3						X
	BC065510	CAD	Carbamoyl-phosphate synthetase 2, aspartate transcarbamylase, and dihydroorotase		X1
	BX641042	CADM1	Cell adhesion molecule 1						XX			X
	AF370415	CALCOCO1	Calcium binding and coiled-coil domain 1						X
	NM_005831	CALCOCO2	Calcium binding and coiled-coil domain 2						X			X4
	BG110202	CALM2	Calmodulin 2						X
	M84739	CALR	Calreticulin						X			X4
	NM_001199672	CALU	Calumenin						X			X
	AB209395	CAMK1	Calcium/calmodulin-dependent protein kinase I		X1				X			X4
	NM_153498	CAMK1D	Calcium/calmodulin-dependent protein kinase ID					X
	AB209474	CAMK2G	Calcium/calmodulin-dependent protein kinase II gamma						X
	NM_018584	CAMK2N1	Calcium/calmodulin-dependent protein kinase II inhibitor 1			X				X3		X; X4
	NM_006549	CAMKK2	Calcium/calmodulin-dependent protein kinase kinase 2, beta						X			X
	NM_001745	CAMLG	Calcium modulating ligand						X
	NM_006367	CAP1	CAP, adenylate cyclase-associated protein 1						X			X
	AK300507	CAPG	Capping protein (actin filament), gelsolin-like		X				XX			X; X4
	CR612316	CAPNS1	Calpain, small subunit 1						X
	AK090469	CAPS	Calcyphosine					X
	NM_006136	CAPZA2	Capping protein (actin filament) muscle Z-line, alpha 2						X			X; X4
	NM_001166222	CARNS1	Carnosine synthase 1					XX
	AF451977	CASKIN1	CASK interacting protein 1						X
	AL050391	CASP4	Caspase 4, apoptosis-related cysteine peptidase						X
	NM_001136112	CASP5	Caspase 5, apoptosis-related cysteine peptidase						X
	NM_001226	CASP6	Caspase 6, apoptosis-related cysteine peptidase					X
	NM_032977	CASP10	Caspase 10, apoptosis-related cysteine peptidase					X	X
	AK096989	CASP14L	Putative caspase-14-like protein						X
	NM_001232	CASQ2	Calsequestrin 2						X			X4
	NM_001164116	CASS4	Cas scaffolding protein family member 4						X
	NM_001752	CAT	Catalase		X							X; X4
	NM_001172895	CAV1	Caveolin 1, caveolae protein, 22kDa						X			X
	NM_006077	CBARA1	Calcium binding atopy-related autoantigen 1						X
	NM_001755	CBFB	Core-binding factor, beta subunit					XX
	BX537484	CBLB	Cas-Br-M ecotropic retroviral transforming sequence b		X1							X
	NM_014292	CBX6	Chromobox homolog 6					XX
	NM_001162536	CCBL2	Cysteine conjugate-beta lyase 2					X
	NM_005436	CCDC6	Coiled-coil domain containing 6						X
	NM_001114938	CCDC17	Coiled-coil domain containing 17					X
	CR600383	CCDC51	Coiled-coil domain containing 51						X			X4
	NM_207311	CCDC64	Coiled-coil domain containing 64						X
	NM_001156474	CCDC81	Coiled-coil domain containing 81					X
	BC035168	CCDC91	Coiled-coil domain containing 91					X
	BC019096	CCDC94	Coiled-coil domain containing 94						X
	AK095936	CCDC109B	Coiled-coil domain containing 109B					X
	BU570769	CCL2	Chemokine (C-C motif) ligand 2						X			X4
	CR591007	CCL3	Chemokine (C-C motif) ligand 3					X	X
	BF662985	CCL3L1	Chemokine (C-C motif) ligand 3-like 1					X
	BU933905	CCL3L3	Chemokine (C-C motif) ligand 3-like 3					X
	CD521853	CCL4	Chemokine (C-C motif) ligand 4					X	X
	CD522041	CCL4L1	Chemokine (C-C motif) ligand 4-like 1					X
	BC071718	CCL4L2	Chemokine (C-C motif) ligand 4-like 2					X	X
	NM_005408	CCL13	Chemokine (C-C motif) ligand 13						X			X4
	BI835818	CCL14	Chemokine (C-C motif) ligand 14					XX				X; X4
	NM_032965	CCL15	chemokine (C-C motif) ligand 15					XX				X4
	Y13710	CCL18	Chemokine (C-C motif) ligand 18		X1				X			X4
	BC020698	CCL20	Chemokine (C-C motif) ligand 20		X							X4
	NM_002990	CCL22	Chemokine (C-C motif) ligand 22					X
	AK307307	CCL28	Chemokine (C-C motif) ligand 28						X			X; X4
	AK023404	CCNB2	Cyclin B2					X			X	X; X4
	NM_053056	CCND1	Cyclin D1					X				X4
	AL833425	CCND3	Cyclin D3					XX
	NM_004060	CCNG1	Cyclin G1					X	X		X
	NM_004354	CCNG2	Cyclin G2						X		X
	AB209342	CCNH	Cyclin H						X
	NM_006835	CCNI	Cyclin I						X			X; X4
	BX641146	CCNL1	Cyclin L1					XX
	NM_030937	CCNL2	Cyclin L2						X
	BC004877	CCNO	Cyclin O						X
	NM_058241	CCNT2	Cyclin T2						X
	NM_004748	CCPG1	Cell cycle progression 1						X
	NM_001295	CCR1	Chemokine (C-C motif) receptor 1		X1				X			X4
	NM_001123041	CCR2	Chemokine (C-C motif) receptor 2					X
	AF215981	CCR10	Chemokine (C-C motif) receptor 10					X
	BM558685	CCS	Copper chaperone for superoxide dismutase				X
	NM_006584	CCT6B	Chaperonin containing TCP1, subunit 6B					X
	NM_001166285	CCT7	Chaperonin containing TCP1, subunit 7						X			X
	BC012584	CCT8	Chaperonin containing TCP1, subunit 8					X
	NM_001763	CD1A	CD1a molecule						X			X4
	NM_001765	CD1C	CD1c molecule						X
	AK127925	CD2	CD2 molecule						X
	AK091285	CD3E	CD3e molecule, epsilon						XX
	NM_000616	CD4	CD4 molecule						X
	NM_001145873	CD8A	CD8a molecule						X
	NM_001174104	CD14	CD14 molecule						X			X
	AK125531	CD24	CD24 molecule						X			X; X4
	AL832074	CD36	CD36 molecule					X				X4
	AL833693	CD37	CD37 molecule					X
	AB209660	CD40	CD40 molecule, TNF receptor superfamily member 5						X
	NM_000610	CD44	CD44 molecule					XX				X; X4
	NM_001040033	CD53	CD53 molecule						X
	NM_001114752	CD55	CD55 molecule, decay accelerating factor for complement					XX				X; X4
	NM_001144822	CD58	CD58 molecule						X			X4
	BM809097	CD63	CD63 molecule						X
	BM464627	CD70	CD70 molecule	X								X
	CR595353	CD74	CD74 molecule, major histocompatibility complex, class II invariant chain		X1				X
	BC042665	CD80	CD80 molecule					X
	NM_004233	CD83	CD83 molecule		X; X1				X
	NM_012072	CD93	CD93 molecule					X
	NM_078481	CD97	CD97 molecule	X				XX	XX			X4
	NM_004244	CD163	CD163 molecule						X
	BC040317	CD164	CD164 molecule, sialomucin						XX
	NM_033331	CDC14B	CDC14 cell division cycle 14 homolog B			X		X
	AK095082	CDC16	Cell division cycle 16 homolog						X
	BG256659	CDC20	Cell division cycle 20 homolog						X		X	X
	NM_007065	CDC37	cell division cycle 37 homolog						X
	NM_015891	CDC40	Cell division cycle 40 homolog						X
	AK098292	CDC42EP2	CDC42 effector protein (Rho GTPase binding) 2		X1							X; X4
	NM_080668	CDCA5	Cell division cycle associated 5					X
	NM_001127370	CDCA7L	Cell division cycle associated 7-like						X
	BC000703	CDCA8	Cell division cycle associated 8					X			X	X; X4
	NM_004360	CDH1	Cadherin 1, type 1, E-cadherin		X				X			X; X4
	NM_001792	CDH2	Cadherin 2, type 1, N-cadherin						X			X; X4
	NM_001793	CDH3	Cadherin 3, type 1, P-cadherin						X			X4
	NM_004932	CDH6	Cadherin 6, type 2, K-cadherin			X						X4
	AK097691	CDIPT	CDP-diacylglycerol--inositol 3-phosphatidyltransferase						X			X
	NM_003718	CDK13	Cyclin-dependent kinase 13						X
	AB209465	CDK16	Cyclin-dependent kinase 16						X			X
	NM_001798	CDK2	Cyclin-dependent kinase 2						X			X
	NM_001258	CDK3	Cyclin-dependent kinase 3						X
	NM_016408	CDK5RAP1	CDK5 regulatory subunit associated protein 1							X3
	NM_001799	CDK7	Cyclin-dependent kinase 7		X1
	NM_017774	CDKAL1	CDK5 regulatory subunit associated protein 1-like 1		X						X
	NM_003948	CDKL2	Cyclin-dependent kinase-like 2		X
	NM_000389	CDKN1A	cyclin-dependent kinase inhibitor 1A					X			X	X; X4
	NM_000076	CDKN1C	Cyclin-dependent kinase inhibitor 1C						X			X; X4
	AK091170	CDKN2C	Cyclin-dependent kinase inhibitor 2C						X			X
	NM_016952	CDON	Cdon homolog						X			X4
	NM_001134422	CDV3	CDV3 homolog			X
	NM_004824	CDYL	Chromodomain protein, Y-like						X
	NM_004363	CEACAM5	Carcinoembryonic antigen-related cell adhesion molecule 5					X
	NM_004364	CEBPA	CCAAT/enhancer binding protein (C/EBP), alpha					X
	BC021931	CEBPB	CCAAT/enhancer binding protein (C/EBP), beta		X1				X			X
	NM_001806	CEBPG	CCAAT/enhancer binding protein (C/EBP), gamma		X1							X
	NM_020180	CELF4	CUGBP, Elav-like family member 4						X
	NM_001408	CELSR2	Cadherin, EGF LAG seven-pass G-type receptor 2		X1
	BM911202	CENPA	Centromere protein A		X1						X	X
	NM_001810	CENPB	Centromere protein B, 80kDa						X			X
	NM_001813	CENPE	Centromere protein E, 312kDa					X				X
	NM_014810	CEP350	Centrosomal protein 350kDa					X
	NM_003869	CES2	Carboxylesterase 2						X		X
	NM_001710	CFB	Complement factor B		X				X			X4
	AK226113	CFH	Complement factor H		X							X; X4
	NM_000204	CFI	Complement factor I			X						X4
	NM_005507	CFL1	EGF containing fibulin-like extracellular matrix protein 2					XX				X4
	NM_001202519	CFLAR	CASP8 and FADD-like apoptosis regulator						X
	BC146657	CGN	Cingulin						X
	NM_001270	CHD1	Chromodomain helicase DNA binding protein 1		X				X
	NM_001114122	CHEK1	CHK1 checkpoint homolog						X			X
	NM_006387	CHERP	Calcium homeostasis endoplasmic reticulum protein						X
	NM_001819	CHGB	Chromogranin B						X
	NM_201653	CHIA	Chitinase, acidic					XX				X
	AK131093	CHIT1	Chitinase 1					XX				X4
	NM_005198	CHKB	Choline kinase beta		X				XX
	NM_001822	CHN1	Chimerin 1					XX	X
	AF146019	CHP2	Calcineurin B homologous protein 2						X
	AK226127	CHPT1	Choline phosphotransferase 1			X						X; X4
	NM_001143981	CHRDL1	Chordin-like 1			X						X; X4
	NM_003654	CHST1	Carbohydrate (keratan sulfate Gal-6) sulfotransferase 1		X				X			X
	AF033827	CHST10	Carbohydrate sulfotransferase 10						X
	AB021124	CHST2	Carbohydrate (N-acetylglucosamine-6-O) sulfotransferase 2		X1							X4
	AK095781	CIRBP	Cold inducible RNA binding protein						X			X; X4
	NM_001008938	CKAP5	Cytoskeleton associated protein 5						X
	BQ898943	CKS2	CDC28 protein kinase regulatory subunit 2						X			X; X4
	AK122944	CLCN7	Chloride channel 7							X3
	NM_021101	CLDN1	Claudin 1						X		X	X; X4
	NM_001307	CLDN7	Claudin 7					XX				X4
	NM_006580	CLDN16	Claudin 16					XX				X; X4
	BX647535	CLDND1	Claudin domain containing 1						X
	BC027858	CLEC10A	C-type lectin domain family 10, member A						X
	BC042176	CLECL1	C-type lectin-like 1					XX
	NM_001289	CLIC2	Chloride intracellular channel 2						X
	NM_003388	CLIP2	CAP-GLY domain containing linker protein 2						X			X; X4
	NM_001162407	CLK1	CDC-like kinase 1						X
	AK091036	CLK2	CDC-like kinase 2		X1
	AK123900	CLLU1	Chronic lymphocytic leukemia up-regulated 1					X
	AK090709	CLN3	Ceroid-lipofuscinosis, neuronal 3						X
	NM_001293	CLNS1A	Chloride channel, nucleotide-sensitive, 1A						X
	U73524	CLP1	CLP1, cleavage and polyadenylation factor I subunit, homolog		X				X
	CR599555	CLTA	Clathrin, light chain A						X
	NM_203339	CLU	Clusterin		X			XX	XX			X
	NM_016308	CMPK1	Cytidine monophosphate (UMP-CMP) kinase 1, cytosolic						X			X4
	NM_001127192	CNBP	CCHC-type zinc finger, nucleic acid binding protein					X
	AK316406	CNN1	Calponin 1, basic, smooth muscle		X				XX
	BC035590	CNOT4	CCR4-NOT transcription complex, subunit 4						X
	AK124196	CNPY3	Canopy 3 homolog					X	X			X
	NM_053023	CNTF	Ciliary neurotrophic factor						X
	NM_001037144	CNTROB	Centrobin, centrosomal BRCA2 interacting protein						X
	BC010385	COIL	Coilin						X
	Z74615	COL1A1	Collagen, type I, alpha 1					X	X		X	X4
	NM_001846	COL4A2	Collagen, type IV, alpha 2						X
	NM_000091	COL4A3	Collagen, type IV, alpha 3						X
	BC151846	COL4A5	Collagen, type IV, alpha 5					XX				X4
	NM_033641	COL4A6	Collagen, type IV, alpha 6	X
	NM_000093	COL5A1	Collagen, type V, alpha 1						X
	NM_001848	COL6A1	Collagen, type VI, alpha 1			X
	AF170702	COL8A1	Collagen, type VIII, alpha 1						X			X4
	NM_005202	COL8A2	Collagen, type VIII, alpha 2							X3		X4
	BC041479	COL9A2	Collagen, type IX, alpha 2						X
	NM_001130103	COL13A1	collagen, type XIII, alpha 1	XX								X; X4
	NM_000494	COL17A1	Collagen, type XVII, alpha 1					X
	NM_130444	COL18A1	Collagen, type XVIII, alpha 1					XX	X
	NM_130386	COLEC12	Collectin sub-family member 12			X
	NM_001098398	COPA	Coatomer protein complex, subunit alpha						X
	BC037280	COPB1	Coatomer protein complex, subunit beta 1						X
	NM_012133	COPG2	Coatomer protein complex, subunit gamma 2						X
	AK123640	COPG2IT1	COPG2 imprinted transcript 1						X
	NM_001143887	COPS2	COP9 constitutive photomorphogenic homolog subunit 2		X1
	NM_003653	COPS3	COP9 constitutive photomorphogenic homolog subunit 3						X			X; X4
	AK094238	COPS4	COP9 constitutive photomorphogenic homolog subunit 4						X
	BM542040	COPS6	COP9 constitutive photomorphogenic homolog subunit 6						X
	AK025956	COPZ1	Coatomer protein complex, subunit zeta 1						X			X
	NM_016429	COPZ2	Coatomer protein complex, subunit zeta 2						X			X4
	NM_144576	COQ10A	Coenzyme Q10 homolog A						X
	AJ621061	COQ2	Coenzyme Q2 homolog, prenyltransferase		X1
	AB209221	CORO1A	Coronin, actin binding protein, 1A						X
	NM_014325	CORO1C	Coronin, actin binding protein, 1C						X			X4
	NM_024535	CORO7	Coronin 7						X
	NM_001303	COX10	COX10 homolog, cytochrome c oxidase assembly protein, heme A: farnesyltransferase		X
	BF316148	COX4I1	Cytochrome c oxidase subunit IV isoform 1						X
	BU150928	COX5A	Cytochrome c oxidase subunit Va						X
	BM912880	COX5B	Cytochrome c oxidase subunit Vb					X
	AK128382	COX6C	Cytochrome c oxidase subunit VIc		X1							X
	AK130281	COX7A2L	Cytochrome c oxidase subunit VIIa polypeptide 2 like					X				X
	BG179412	COX7B	Cytochrome c oxidase subunit VIIb						X
	CD555987	COX8A	Cytochrome c oxidase subunit VIIIA						X
	NM_030627	CPEB4	Cytoplasmic polyadenylation element binding protein 4		X				X
	AK128117	CPNE4	Copine IV					X				X4
	AB046819	CPNE5	Copine V		X
	NM_000097	CPOX	Coproporphyrinogen oxidase						X
	NM_013291	CPSF1	Cleavage and polyadenylation specific factor 1, 160kDa						X
	NM_017437	CPSF2	Cleavage and polyadenylation specific factor 2, 100kDa						X
	NM_152245	CPT1B	Carnitine palmitoyltransferase 1B						X
	AK124472	CPVL	Carboxypeptidase, vitellogenic-like						X			X
	AB209533	CREM	CAMP responsive element modulator						X			X
	NM_031461	CRISPLD1	Cysteine-rich secretory protein LCCL domain containing 1						X
	NM_015986	CRLF3	Cytokine receptor-like factor 3						X
	NM_001098482	CRTC1	CREB regulated transcription coactivator 1					XX
	AK125915	CRY1	Cryptochrome 1						X
	BF124931	CRYAB	Crystallin, alpha B						X			X; X4
	BM910348	CRYBA2	Crystallin, beta A2						X
	NM_001886	CRYBA4	Crystallin, beta A4					X
	NM_153605	CRYBG3	Beta-gamma crystallin domain containing 3					XX
	BX648612	CRYGS	Crystallin, gamma S						X
	BC071810	CRYL1	Crystallin, lambda 1						X
	BX648477	CRYM	Crystallin, mu		X
	NM_015989	CSAD	Cysteine sulfinic acid decarboxylase					X	X
	NM_001316	CSE1L	CSE1 chromosome segregation 1-like							X3		X4
	NM_005211	CSF1R	Colony stimulating factor 1 receptor						X			X4
	NM_000395	CSF2RB	Colony stimulating factor 2 receptor, beta, low-affinity						X
	NM_156039	CSF3R	Colony stimulating factor 3 receptor						X
	NM_001025105	CSNK1A1	Casein kinase 1, alpha 1		X				X
	AY112721	CSNK2A1P	Casein kinase 2, alpha 1 polypeptide pseudogene						X
	AK125922	CSNK2A2	Casein kinase 2, alpha prime polypeptide						X
	AJ298133	CSRNP2	Cysteine-serine-rich nuclear protein 2						X
	CR627407	CSRP1	Cysteine and glycine-rich protein 1						X
	AB209321	CSRP2	Cysteine and glycine-rich protein 2			X						X4
	BQ683774	CST2	Cystatin SA	X
	BQ051877	CST7	Cystatin F						X
	NM_080610	CST9L	Cystatin 9-like					X
	NM_001324	CSTF1	Cleavage stimulation factor, 3' pre-RNA, subunit 1, 50kDa						XX
	NM_001326	CSTF3	Cleavage stimulation factor, 3' pre-RNA, subunit 3, 77kDa		X1				XX
	BI544560	CSTL1	Cystatin-like 1					X
	AF338234	CTAGE5	CTAGE family, member 5						X			X4
	NM_001901	CTGF	Connective tissue growth factor			X
	NM_001902	CTH	Cystathionase						X		X	X4
	NM_015564	CTNNA1	Catenin (cadherin-associated protein), alpha 1, 102kDa		X
	AK123916	CTNNAL1	Catenin (cadherin-associated protein), alpha-like 1						X
	NM_001904	CTNNB1	Catenin (cadherin-associated protein), beta 1, 88kDa						X			X
	NM_001085458	CTNND1	Catenin (cadherin-associated protein), delta 1		X1
	NM_004937	CTNS	Cystinosis, nephropathic		X1
	NM_001144002	CTPS2	CTP synthase II						X
	CR749296	CTRC	Chymotrypsin C						X
	AK172808	CTSA	Cathepsin A						X			X; X4
	NM_001910	CTSE	Cathepsin E		X				X
	NM_000396	CTSK	Cathepsin K				XX					X
	NM_001334	CTSO	Cathepsin O		X1				X
	NM_004079	CTSS	Cathepsin S						X			X4
	BC048255	CTSW	Cathepsin W				XX		X
	NM_001198779	CUL2	Cullin 2						X
	NM_003590	CUL3	Cullin 3						XX
	NM_003478	CUL5	Cullin 5						X
	NM_001202543	CUX1	Cut-like homeobox 1						X			X4
	AB209037	CX3CL1	Chemokine (C-X3-C motif) ligand 1						X			X; X4
	NM_002993	CXCL6	Chemokine (C-X-C motif) ligand 6	X								X; X4
	AK090482	CXCL12	Chemokine (C-X-C motif) ligand 12					X	X			X; X4
	NM_004887	CXCL14	Chemokine (C-X-C motif) ligand 14					XX				X; X4
	NM_022059	CXCL16	Chemokine (C-X-C motif) ligand 16						X			X4
	U73531	CXCR6	Chemokine (C-X-C motif) receptor 6						X
	BC036661	CXCR7	Chemokine (C-X-C motif) receptor 7			X					X	X; X4
	NM_025159	CXorf21	Chromosome X open reading frame 21					X
	AK055235	CXorf40A	Chromosome X open reading frame 40A						X
	NM_018015	CXorf57	Chromosome X open reading frame 57					X				X4
	AK095244	CYB561	Cytochrome b-561						X
	AB209617	CYB5A	Cytochrome b5 type A						XX
	NM_001129819	CYB5R3	Cytochrome b5 reductase 3						X
	NM_024843	CYBRD1	Cytochrome b reductase 1			X						X4
	BF569085	CYC1	Cytochrome c-1						X			X; X4
	NM_001037332	CYFIP2	Cytoplasmic FMR1 interacting protein 2						X		X	X4
	NM_015247	CYLD	Cylindromatosis					X				X4
	NM_000499	CYP1A1	Cytochrome P450, family 1, subfamily A, polypeptide 1						X
	NM_000782	CYP24A1	Cytochrome P450, family 24, subfamily A, polypeptide 1					X
	AK226039	CYP27A1	Cytochrome P450, family 27, subfamily A, polypeptide 1						X
	NM_000104	CYP1B1	Cytochrome P450, family 1, subfamily B, polypeptide 1			X			X			X4
	NM_004820	CYP7B1	Cytochrome P450, family 7, subfamily B, polypeptide 1						X
	NM_004391	CYP8B1	Cytochrome P450, family 8, subfamily B, polypeptide 1						X
	NM_000497	CYP11B1	Cytochrome P450, family 11, subfamily B, polypeptide 1						X
	NM_000785	CYP27B1	Cytochrome P450, family 27, subfamily B, polypeptide 1		X1							X4
	NM_001554	CYR61	Cysteine-rich, angiogenic inducer, 61			X		X				X; X4
	NM_006639	CYSLTR1	Cysteinyl leukotriene receptor 1	X
	AK123894	CYTH1	Cytohesin 1					X
	NM_015345	DAAM2	Dishevelled associated activator of morphogenesis 2						X			X
	NM_001343	DAB2	Disabled homolog 2, mitogen-responsive phosphoprotein					X
	NM_004394	DAP	Death-associated protein						X
	NM_001199849	DAP3	Death associated protein 3						X			X
	BC114951	DAPK2	Death-associated protein kinase 2					X				X4
	AK027590	DAPK3	Death-associated protein kinase 3						X
	AK125855	DAZAP2	DAZ associated protein 2			X
	NM_006716	DBF4	DBF4 homolog						X			X; X4
	BQ278412	DBI	Diazepam binding inhibitor			X						X4
	NM_080881	DBN1	Drebrin 1						X
	NM_001918	DBT	Dihydrolipoamide branched chain transacylase E2						X
	D42045	DCLRE1A	DNA cross-link repair 1A						X
	NM_001012732	DCTD	DCMP deaminase			X						X; X4
	NM_004082	DCTN1	Dynactin 1						X			X; X4
	BM920638	DCTN3	Dynactin 3						X
	NM_001040402	DCUN1D4	DCN1, defective in cullin neddylation 1, domain containing 4		X
	BM460795	DDAH2	Dimethylarginine dimethylaminohydrolase 2		X
	NM_000107	DDB2	Damage-specific DNA binding protein 2, 48kDa						X		X	X4
	NM_001195056	DDIT3	DNA-damage-inducible transcript 3						X			X; X4
	AF335324	DDIT4	DNA-damage-inducible transcript 4					XX
	NM_005216	DDOST	Dolichyl-diphosphooligosaccharide--protein glycosyltransferase		X				XX			X4
	AB209392	DDX18	DEAD (Asp-Glu-Ala-Asp) box polypeptide 18		X				X
	BX537533	DDX24	DEAD (Asp-Glu-Ala-Asp) box polypeptide 24						X
	NM_021008	DEAF1	Deformed epidermal autoregulatory factor 1						X
	AK300069	DECR1	2,4-dienoyl CoA reductase 1, mitochondrial						X
	NM_032998	DEDD	Death effector domain containing						X
	NM_020946	DENND1A	DENN/MADD domain containing 1A							X3
	AB007945	DENND4B	DENN/MADD domain containing 4B					X
	NM_022783	DEPTOR	DEP domain containing MTOR-interacting protein			X						X4
	AK125830	DERL3	Der1-like domain family, member 3						X
	AK094714	DFNA5	Deafness, autosomal dominant 5		X				X
	AK098780	DGCR6	DiGeorge syndrome critical region gene 6							X3
	BF210090	DGCR6L	DiGeorge syndrome critical region gene 6-like							X3
	AB209167	DGKI	Diacylglycerol kinase, iota			X			X
	BC063801	DGKQ	Diacylglycerol kinase, theta 110kDa						X
	NM_001105540	DGKZ	Diacylglycerol kinase, zeta						X			X
	NM_080916	DGUOK	Deoxyguanosine kinase						XX			X4
	NM_014762	DHCR24	24-dehydrocholesterol reductase		X			XX	XX			X
	NM_001360	DHCR7	7-dehydrocholesterol reductase			X						X4
	NM_001361	DHODH	Dihydroorotate dehydrogenase						X
	NM_004753	DHRS3	Dehydrogenase/reductase (SDR family) member 3			X				X3		X; X4
	BM919053	DHRS4	Dehydrogenase/reductase (SDR family) member 4						X
	NM_005771	DHRS9	Dehydrogenase/reductase (SDR family) member 9					XX
	NM_018706	DHTKD1	Dehydrogenase E1 and transketolase domain containing 1						X
	BC038223	DHX8	DEAH (Asp-Glu-Ala-His) box polypeptide 8					X
	NM_024119	DHX58	DEXH (Asp-Glu-X-His) box polypeptide 58					X
	NM_014974	DIP2C	DIP2 disco-interacting protein 2 homolog C						X
	FJ804179	DISC1	Disrupted in schizophrenia 1		X
	NM_001037954	DIXDC1	DIX domain containing 1						X
	BC073840	DKFZP586I1420	Hypothetical protein DKFZp586I1420			X			XX
	CR594190	DKK1	Dickkopf homolog 1	X
	NM_015881	DKK3	Dickkopf homolog 3						X
	NM_001931	DLAT	Dihydrolipoamide S-acetyltransferase					X
	AK095311	DLEU1	Deleted in lymphocytic leukemia 1						X			X4
	NM_001142699	DLG2	Discs, large homolog 2						X			X4
	BC146794	DLG5	Discs, large homolog 5						X			X
	NM_004010	DMD	Dystrophin			X						X; X4
	AB593142	DMXL1	Dmx-like 1						X			X
	AJ404468	DNAH9	Dynein, axonemal, heavy chain 9					X
	NM_012144	DNAI1	Dynein, axonemal, intermediate chain 1		X
	AK095541	DNAJA1	DnaJ (Hsp40) homolog, subfamily A, member 1						X			X
	NM_005147	DNAJA3	DnaJ (Hsp40) homolog, subfamily A, member 3						X
	AL832124	DNAJB6	DnaJ (Hsp40) homolog, subfamily B, member 6					X
	NM_001002762	DNAJB12	DnaJ (Hsp40) homolog, subfamily B, member 12						X			X
	BX537609	DNAJB14	DnaJ (Hsp40) homolog, subfamily B, member 14						X
	NM_013238	DNAJC15	DnaJ (Hsp40) homolog, subfamily C, member 15						X
	NM_006260	DNAJC3	DnaJ (Hsp40) homolog, subfamily C, member 3						X
	BE512676	DNAJC4	DnaJ (Hsp40) homolog, subfamily C, member 4						X			X
	AK126179	DNAJC7	DnaJ (Hsp40) homolog, subfamily C, member 7						X
	NM_014280	DNAJC8	DnaJ (Hsp40) homolog, subfamily C, member 8							X3
	BC039074	DNALI1	Dynein, axonemal, light intermediate chain 1						X			X4
	AB209613	DNASE1L3	Deoxyribonuclease I-like 3					XX				X4
	X63692	DNMT1	DNA (cytosine-5-)-methyltransferase 1					X				X; X4
	AK123702	DNTTIP2	Deoxynucleotidyltransferase, terminal, interacting protein 2						X			X4
	NM_001380	DOCK1	Dedicator of cytokinesis 1						X
	NM_001130048	DOCK9	Dedicator of cytokinesis 9			X		XX				X4
	AK055944	DOK1	Docking protein 1, 62kDa						X			X; X4
	BC004867	DOK3	Docking protein 3					X
	CR610258	DOK4	Docking protein 4					X
	NM_001382	DPAGT1	Dolichyl-phosphate (UDP-N-acetylglucosamine) N-acetylglucosaminephosphotransferase 1						X
	AK090530	DPH1	DPH1 homolog						X	X3
	BF217743	DPM1	Dolichyl-phosphate mannosyltransferase polypeptide 1, catalytic subunit		X1							X4
	AL833475	DPP3	Dipeptidyl-peptidase 3					X	X			X4
	BC035912	DPP6	Dipeptidyl-peptidase 6			X			X			X; X4
	AK128156	DPP7	Dipeptidyl-peptidase 7						X
	NM_173812	DPY19L2	Dpy-19-like 2					XX				X4
	NM_000110	DPYD	Dihydropyrimidine dehydrogenase			X						X4
	NM_001385	DPYS	Dihydropyrimidinase						X
	AB209340	DRG2	Developmentally regulated GTP binding protein 2						X
	NM_004949	DSC2	Desmocollin 2						X		X	X4
	NM_001943	DSG2	Desmoglein 2					X	X
	NM_001011546	DSTN	Destrin					XX				X4
	NM_032975	DTNA	Dystrobrevin, alpha						X
	NM_020892	DTX2	Deltex homolog 2						X
	BX648267	DTX3L	Deltex 3-like						X			X
	AK022132	DTYMK	Deoxythymidylate kinase						X			X
	NM_017434	DUOX1	Dual oxidase 1						X			X4
	AB209010	DUOX2	Dual oxidase 2					XX
	NM_004417	DUSP1	Dual specificity phosphatase 1						X			X; X4
	NM_004090	DUSP3	Dual specificity phosphatase 3					X	X
	BC037236	DUSP6	Dual specificity phosphatase 6						X		X	X; X4
	NM_001007271	DUSP13	Dual specificity phosphatase 13						X
	AK027210	DUSP14	Dual specificity phosphatase 14						X			X
	NM_030640	DUSP16	Dual specificity phosphatase 16						X
	BC028724	DUSP18	Dual specificity phosphatase 18					XX
	NM_001025248	DUT	Deoxyuridine triphosphatase		X				X
	BC041856	DUXAP10	Double homeobox A pseudogene 10						X
	NM_001376	DYNC1H1	Dynein, cytoplasmic 1, heavy chain 1							X3
	NM_004411	DYNC1I1	Dynein, cytoplasmic 1, intermediate chain 1						X
	NM_006482	DYRK2	Dual-specificity tyrosine-(Y)-phosphorylation regulated kinase 2						X
	NM_005225	E2F1	E2F transcription factor 1							X3
	NM_001949	E2F3	E2F transcription factor 3						X
	AB209008	E4F1	E4F transcription factor 1						X			X4
	NM_033083	EAF1	ELL associated factor 1						X
	NM_001113347	ECE1	Endothelin converting enzyme 1			X				X3		X4
	BI765051	ECH1	Enoyl CoA hydratase 1, peroxisomal					X	X
	CR600516	ECI1	Enoyl-CoA delta isomerase 1		X			XX				X4
	AK097205	ECM1	Extracellular matrix protein 1		X1							X; X4
	NM_001393	ECM2	Extracellular matrix protein 2, female organ and adipocyte specific						X
	NM_006683	EDDM3A	Epididymal protein 3A					XX
	NM_014674	EDEM1	ER degradation enhancer, mannosidase alpha-like 1					XX
	NM_001955	EDN1	Endothelin 1						X		X
	BC034393	EDN2	Endothelin 2					X
	BC053866	EDN3	Endothelin 3					X				X4
	NM_001957	EDNRA	Endothelin receptor type A					X
	NM_001201397	EDNRB	Endothelin receptor type B						X			X
	NM_001402	EEF1A1	Eukaryotic translation elongation factor 1 alpha 1						X
	NM_001961	EEF2	Eukaryotic translation elongation factor 2						X
	NM_001039348	EFEMP1	EGF containing fibulin-like extracellular matrix protein 1			X						X; X4
	NM_024329	EFHD2	EF-hand domain family, member D2						X	X3
	AK057845	EFNA1	Ephrin-A1		X1			X				X; X4
	NM_015137	EFR3A	EFR3 homolog A						X			X4
	NM_005228	EGFR	Epidermal growth factor receptor		X			XX				X; X4
	NM_001964	EGR1	Early growth response 1						X		X	X; X4
	BC035625	EGR2	Early growth response 2						X			X; X4
	NM_004430	EGR3	Early growth response 3		X1			XX
	AK124613	EHD1	EH-domain containing 1						X
	NM_001166415	EHHADH	Enoyl-CoA, hydratase/3-hydroxyacyl CoA dehydrogenase						X
	AK095937	EIF1B	Eukaryotic translation initiation factor 1B						X
	NM_002759	EIF2AK2	Eukaryotic translation initiation factor 2-alpha kinase 2		X			X	X
	NM_001013703	EIF2AK4	Eukaryotic translation initiation factor 2 alpha kinase 4						X
	NM_014239	EIF2B2	Eukaryotic translation initiation factor 2B, subunit 2 beta, 39kDa						X			X4
	NM_017629	EIF2C4	Eukaryotic translation initiation factor 2C, 4							X3
	NM_004094	EIF2S1	Eukaryotic translation initiation factor 2, subunit 1 alpha, 35kDa		X1
	NM_001415	EIF2S3	Eukaryotic translation initiation factor 2, subunit 3 gamma, 52kDa					XX			X
	NM_001199142	EIF3C	Eukaryotic translation initiation factor 3, subunit C						X
	CR613864	EIF3G	Eukaryotic translation initiation factor 3, subunit G						X
	AK289882	EIF3I	Eukaryotic translation initiation factor 3, subunit I							X3
	AK056129	EIF3L	Eukaryotic translation initiation factor 3, subunit L					XX
	AK001768	EIF3M	Eukaryotic translation initiation factor 3, subunit M						X
	NM_019843	EIF4ENIF1	Eukaryotic translation initiation factor 4E nuclear import factor 1					X
	NM_004432	ELAVL2	ELAV (embryonic lethal, abnormal vision, Drosophila)-like 2						X
	NM_001421	ELF4	E74-like factor 4 (ets domain transcription factor)						X			X; X4
	NM_005230	ELK3	ELK3, ETS-domain protein (SRF accessory protein 2)						X
	NM_006532	ELL	Elongation factor RNA polymerase II						X
	AL136787	ELMO1	Engulfment and cell motility 1			X		X				X; X4
	BC000143	ELMO2	Engulfment and cell motility 2							X3		X
	CR600869	ELOVL1	Elongation of very long chain fatty acids (FEN1/Elo2, SUR4/Elo3, yeast)-like 1						X
	BQ059597	EMD	Emerin						X
	BM810908	EMG1	EMG1 nucleolar protein homolog						X
	AF270513	EMILIN2	Elastin microfibril interfacer 2						X			X4
	NM_001193268	EML2	Echinoderm microtubule associated protein like 2						X
	NM_001423	EMP1	Epithelial membrane protein 1						X
	NM_001424	EMP2	Epithelial membrane protein 2		X1				X
	NM_013447	EMR2	Egf-like module containing, mucin-like, hormone receptor-like 2	X
	NM_015036	ENDOD1	Endonuclease domain containing 1			X						X4
	NM_000118	ENG	Endoglin						X			X; X4
	AK298600	ENO1	Enolase 1, (alpha)					XX				X
	AK124656	ENO2	Enolase 2 (gamma, neuronal)						X		X	X
	NM_017512	ENOSF1	Enolase superfamily member 1						X
	NM_006208	ENPP1	Ectonucleotide pyrophosphatase/phosphodiesterase 1		X1							X; X4
	NM_001776	ENTPD1	Ectonucleoside triphosphate diphosphohydrolase 1						X			X; X4
	BC035738	ENTPD2	Ectonucleoside triphosphate diphosphohydrolase 2						X
	NM_001033113	ENTPD8	Ectonucleoside triphosphate diphosphohydrolase 8					X
	NM_001430	EPAS1	Endothelial PAS domain protein 1					X
	BC081539	EPB41	Erythrocyte membrane protein band 4.1						X
	NM_001431	EPB41L2	Erythrocyte membrane protein band 4.1-like 2			X
	AL832598	EPB41L3	Erythrocyte membrane protein band 4.1-like 3	X				XX				X; X4
	NM_001978	EPB49	Erythrocyte membrane protein band 4.9 (dematin)						X
	AK125789	EPC2	Enhancer of polycomb homolog 2						X			X; X4
	NM_004438	EPHA4	EPH receptor A4						X			X4
	NM_004443	EPHB3	EPH receptor B3						X			X4
	NM_001979	EPHX2	Epoxide hydrolase 2, cytoplasmic						X
	NM_000121	EPOR	Erythropoietin receptor			X		X	X
	NM_004446	EPRS	Glutamyl-prolyl-tRNA synthetase						X
	NM_004447	EPS8	Epidermal growth factor receptor pathway substrate 8					XX				X4
	AL831953	EPSTI1	Epithelial stromal interaction 1					XX
	NM_001983	ERCC1	Excision repair cross-complementing rodent repair deficiency, complementation group 1						X
	NM_005236	ERCC4	Excision repair cross-complementing rodent repair deficiency, complementation group 4		X
	NM_001432	EREG	Epiregulin	X								X; X4
	BI856529	ERH	Enhancer of rudimentary homolog					X	X
	BM544109	ERI3	ERI1 exoribonuclease family member 3						X
	NM_024896	ERMP1	Endoplasmic reticulum metallopeptidase 1						XX
	AF081886	ERO1L	ERO1-like						X
	BC030218	ERP27	Endoplasmic reticulum protein 27					X
	NM_015051	ERP44	Endoplasmic reticulum protein 44						X
	NM_018948	ERRFI1	ERBB receptor feedback inhibitor 1					X
	NM_007036	ESM1	Endothelial cell-specific molecule 1	XX								X
	NM_001122742	ESR1	Estrogen receptor 1					X				X
	AB006589	ESR2	Estrogen receptor 2 (ER beta)					X				X
	NM_017697	ESRP1	Epithelial splicing regulatory protein 1						X
	NM_001184796	ESYT1	Extended synaptotagmin-like protein 1						X
	BC014269	ETF1	Eukaryotic translation termination factor 1						XX
	CR592726	ETFA	Electron-transfer-flavoprotein, alpha polypeptide						X
	AL833205	ETFB	Electron-transfer-flavoprotein, beta polypeptide						X			X4
	NM_004453	ETFDH	Electron-transferring-flavoprotein dehydrogenase						X
	CB993249	ETHE1	Ethylmalonic encephalopathy 1						X			X4
	NM_005239	ETS2	V-ets erythroblastosis virus E26 oncogene homolog 2						X
	NM_004956	ETV1	Ets variant 1			X						X4
	AK316274	ETV3	Ets variant 3						X
	NM_004454	ETV5	Ets variant 5					XX				X; X4
	NM_001987	ETV6	Ets variant 6						X
	BX648769	EWSR1	Ewing sarcoma breakpoint region 1						X
	AK074086	EXOC3	Exocyst complex component 3						X
	NM_001077594	EXOC3L4	Exocyst complex component 3-like 4					X
	AK290864	EXOSC3	Exosome component 3					X
	BX649106	EXOSC9	Exosome component 9		X							X
	NM_004100	EYA4	Eyes absent homolog 4					X
	NM_004456	EZH2	Enhancer of zeste homolog 2						X
	BC027963	F13A1	Coagulation factor XIII, A1 polypeptide						X			X
	NM_001992	F2R	Coagulation factor II (thrombin) receptor						X			X
	NM_005242	F2RL1	Coagulation factor II (thrombin) receptor-like 1						X
	NM_004101	F2RL2	Coagulation factor II (thrombin) receptor-like 2						X
	AF055917	F2RL3	Coagulation factor II (thrombin) receptor-like 3		X
	NM_001993	F3	Coagulation factor III (thromboplastin, tissue factor)						X			X
	NM_000131	F7	Coagulation factor VII (serum prothrombin conversion accelerator)						X
	BG336702	FABP3	Fatty acid binding protein 3, muscle and heart (mammary-derived growth inhibitor)							X3
	NM_003824	FADD	Fas (TNFRSF6)-associated via death domain		X
	CR623858	FAHD2A	Fumarylacetoacetate hydrolase domain containing 2A			X
	NM_005449	FAIM3	Fas apoptotic inhibitory molecule 3					XX	X
	NM_001005751	FAM21A	Family with sequence similarity 21, member A						X
	NM_198076	FAM36A	Family with sequence similarity 36, member A					X
	NM_001142864	FAM38A	Family with sequence similarity 38, member A		X			X	X
	AJ130894	FAM48A	Family with sequence similarity 48, member A						X
	BC001261	FAM50B	Family with sequence similarity 50, member B						X
	NM_017938	FAM70A	Family with sequence similarity 70, member A					X				X4
	NM_001123168	FAM72A						X
	NM_001100910	FAM72B	Family with sequence similarity 72, member B					X
	NM_207418	FAM72D	Family with sequence similarity 72, member D					X
	NM_001035254	FAM102A	Family with sequence similarity 102, member A					X
	NM_138348	FAM105B	Family with sequence similarity 105, member B					XX
	AF089854	FAM107A	Family with sequence similarity 107, member A						X			X
	AK092758	FAM108C1	Family with sequence similarity 108, member C1					XX
	NM_001077710	FAM110C	Family with sequence similarity 110, member C					X
	AK024378	FAM131A	Family with sequence similarity 131, member A						X
	BC047423	FAM132B	Family with sequence similarity 132, member B					X				X
	BX649013	FAM156A	Family with sequence similarity 156, member A					XX
	NM_001099684	FAM156B	Family with sequence similarity 156, member B					XX
	NM_032182	FAM175B	Family with sequence similarity 175, member B					X	X
	NM_004816	FAM189A2	Family with sequence similarity 189, member A2			X						X; X4
	BX537667	FARP1	FERM, RhoGEF (ARHGEF) and pleckstrin domain protein 1						X
	NM_014808	FARP2	FERM, RhoGEF and pleckstrin domain protein 2						X
	BC043565	FARSA	Phenylalanyl-tRNA synthetase, alpha subunit						X
	NM_001447	FAT2	FAT tumor suppressor homolog 2	X								X; X4
	NM_001008781	FAT3	FAT tumor suppressor homolog 3					X
	AK128725	FBLN1	Fibulin 1			X						X4
	BX537531	FBLN5	Fibulin 5			X						X; X4
	NM_000138	FBN1	Fibrillin 1			X		X				X
	NM_000507	FBP1	Fructose-1,6-bisphosphatase 1						X			X
	NM_012157	FBXL2	F-box and leucine-rich repeat protein 2						X
	AK027004	FBXL12	F-box and leucine-rich repeat protein 12						X
	NM_032875	FBXL20	F-box and leucine-rich repeat protein 20						X
	NM_012168	FBXO2	F-box protein 2			X				X3
	NM_018438	FBXO6	F-box protein 6					X
	AK054739	FBXO7	F-box protein 7						X
	NM_033624	FBXO21	F-box protein 21						X
	NM_001105573	FBXO45	F-box protein 45						X
	NM_018998	FBXW5	F-box and WD repeat domain containing 5		X
	BC027879	FCER2	Fc fragment of IgE, low affinity II, receptor for (CD23)						X			X; X4
	NM_000570	FCGR3B	Fc fragment of IgG, low affinity IIIb, receptor (CD16b)						X			X; X4
	NM_014824	FCHSD2	FCH and double SH3 domains 2		X
	CR749452	FCN1	Ficolin (collagen/fibrinogen domain containing) 1					X
	BM542682	FDPS	Farnesyl diphosphate synthase		X				XX
	AL524608	FDX1L	Ferredoxin 1-like						X
	BC034763	FDXR	Ferredoxin reductase						X
	NM_020177	FEM1C	Fem-1 homolog c (C. elegans)					XX
	NM_001134999	FERMT2	Fermitin family member 2						X
	BC035357	FES	Feline sarcoma oncogene						X
	NM_022549	FEZ1	Fasciculation and elongation protein zeta 1 (zygin I)						X			X; X4
	NM_152536	FGD5	FYVE, RhoGEF and PH domain containing 5					X
	NM_018351	FGD6	FYVE, RhoGEF and PH domain containing 6						X
	NM_002009	FGF7	Fibroblast growth factor 7					X				X
	NM_004114	FGF13	Fibroblast growth factor 13	X								X4
	NM_005130	FGFBP1	Fibroblast growth factor binding protein 1	X								X
	NM_001174064	FGFR1	Fibroblast growth factor receptor 1		X				X			X; X4
	NM_001159704	FHL1	Four and a half LIM domains 1			X			X			X; X4
	CR936799	FHL2	Four and a half LIM domains 2						X		X	X4
	NM_004468	FHL3	Four and a half LIM domains 3						X
	NM_020482	FHL5	Four and a half LIM domains 5					X
	AK027537	FIGNL1	Fidgetin-like 1						X
	NM_001042459	FILIP1L	Filamin A interacting protein 1-like		X				X
	NM_000801	FKBP1A	FK506 binding protein 1A, 12kDa						XX			X4
	BG112095	FKBP3	FK506 binding protein 3, 25kDa						X
	NM_001145777	FKBP5	FK506 binding protein 5		X				X
	NM_021939	FKBP10	FK506 binding protein 10, 65 kDa						X
	AK291418	FKBPL	FK506 binding protein like						X
	AK024925	FLJ21272	hypothetical protein FLJ21272			X
	NM_013231	FLRT2	Fibronectin leucine rich transmembrane protein 2					XX				X4
	NM_002019	FLT1	Fms-related tyrosine kinase 1						X			X
	NM_182925	FLT4	Fms-related tyrosine kinase 4					XX
	NM_020066	FMN2	Formin 2	X
	NM_001461	FMO5	Flavin containing monooxygenase 5						X			X4
	NM_002023	FMOD	Fibromodulin			X		XX				X4
	AL049935	FNBP1	Formin binding protein 1					X	X
	NM_001024948	FNBP1L	Formin binding protein 1-like		X				X
	NM_032532	FNDC1	Fibronectin type III domain containing 1					XX
	NM_001079673	FNDC3A	Fibronectin type III domain containing 3A		X
	NM_022763	FNDC3B	Fibronectin type III domain containing 3B						X
	X62753	FOLR1	Folate receptor 1 (adult)						X		X	X; X4
	NM_000804	FOLR3	Folate receptor 3 (gamma)						X
	NM_005252	FOS	FBJ murine osteosarcoma viral oncogene homolog						X			X; X4
	BC036724	FOSB	FBJ murine osteosarcoma viral oncogene homolog B						X			X; X4
	NM_005438	FOSL1	FOS-like antigen 1					XX
	BX647822	FOSL2	FOS-like antigen 2						X
	NM_001454	FOXJ1	Forkhead box J1					X				X4
	NM_018416	FOXJ2	Forkhead box J2						X
	NM_001037165	FOXK1	Forkhead box K1		X				XX
	NM_004514	FOXK2	Forkhead box K2						X
	NM_005197	FOXN3	Forkhead box N3					X	X
	NM_001455	FOXO3	Forkhead box O3		X1							X
	NM_001012426	FOXP4	Forkhead box P4						X
	NM_003838	FPGT	Fucose-1-phosphate guanylyltransferase					X
	NM_005479	FRAT1	Frequently rearranged in advanced T-cell lymphomas					X	XX
	NM_012083	FRAT2	Frequently rearranged in advanced T-cell lymphomas 2					XX
	BC053997	FRG1	FSHD region gene 1		X1
	BX647549	FRMD3	FERM domain containing 3					XX
	NM_194277	FRMD7	FERM domain containing 7					X
	BM905227	FTH1	Ferritin, heavy polypeptide 1						X
	NM_001080432	FTO	Fat mass and obesity associated						X
	NM_000147	FUCA1	Fucosidase, alpha-L- 1, tissue		X1
	AK092198	FXYD6	FXYD domain containing ion transport regulator 6			X						X4
	BX537571	FYN	FYN oncogene related to SRC, FGR, YES						X			X4
	AB017363	FZD1	Frizzled homolog 1					X
	AB017365	FZD7	Frizzled homolog 7						X
	AB043703	FZD8	Frizzled homolog 8						X
	CD511787	G0S2	G0/G1switch 2		X				X			X4
	NM_005754	G3BP1	GTPase activating protein (SH3 domain) binding protein 1						X
	NM_000152	GAA	Glucosidase, alpha; acid					X				X; X4
	NM_080491	GAB2	GRB2-associated binding protein 2						X
	BC040312	GABARAPL2	GABA(A) receptor-associated protein-like 2						X
	NM_005458	GABBR2	Gamma-aminobutyric acid (GABA) B receptor, 2			X						X4
	NM_000808	GABRA3	Gamma-aminobutyric acid (GABA) A receptor, alpha 3						X		X
	NM_000811	GABRA6	Gamma-aminobutyric acid (GABA) A receptor, alpha 6		X1
	NM_021911	GABRB2	Gamma-aminobutyric acid (GABA) A receptor, beta 2					XX				X4
	CR612719	GADD45A	Growth arrest and DNA-damage-inducible, alpha						X		X
	NM_001468	GAGE1	G antigen 1					X
	AK303832	GALK1	Galactokinase 1						X
	NM_017423	GALNT7	UDP-N-acetyl-alpha-D-galactosamine:polypeptide N-acetylgalactosaminyltransferase 7			X		XX				X4
	NM_198321	GALNT10	UDP-N-acetyl-alpha-D-galactosamine:polypeptide N-acetylgalactosaminyltransferase 10					X				X4
	NM_024642	GALNT12	UDP-N-acetyl-alpha-D-galactosamine:polypeptide N-acetylgalactosaminyltransferase 12			X		XX	X			X4
	AK124690	GALNTL4	UDP-N-acetyl-alpha-D-galactosamine:polypeptide N-acetylgalactosaminyltransferase-like 4						X
	FY212918	GALT	Galactose-1-phosphate uridylyltransferase						X
	BM928125	GAMT	Guanidinoacetate N-methyltransferase						X
	NM_002047	GARS	Glycyl-tRNA synthetase						X			X; X4
	NM_002048	GAS1	Growth arrest-specific 1			X					X	X; X4
	AL833761	GAS6	Growth arrest-specific 6	X			X
	CR749499	GAS8	Growth arrest-specific 8						X
	NM_001002295	GATA3	GATA binding protein 3					XX				X4
	X95701	GATA6	GATA binding protein 6						X
	AK125918	GBE1	Glucan (1,4-alpha-), branching enzyme 1						X
	NM_004193	GBF1	Golgi brefeldin A resistant guanine nucleotide exchange factor 1						X
	AK090479	GBP5	Guanylate binding protein 5					X
	NM_012198	GCA	Grancalcin, EF-hand calcium binding protein		X1				X
	NM_000161	GCH1	GTP cyclohydrolase 1					X
	NM_001498	GCLC	Glutamate-cysteine ligase, catalytic subunit						X			X; X4
	NM_004752	GCM2	Glial cells missing homolog 2					X
	BQ883534	GDF15	Growth differentiation factor 15					X			X	X; X4
	NM_005261	GEM	GTP binding protein overexpressed in skeletal muscle						X			X
	AF309777	GFM1	G elongation factor, mitochondrial 1						X
	BC041688	GFRA2	GDNF family receptor alpha 2						X			X; X4
	NM_001172688	GGA1	Golgi-associated, gamma adaptin ear containing, ARF binding protein 1						X
	BF570959	GGCT	Gamma-glutamylcyclotransferase			X						X; X4
	AL832738	GGT1	Gamma-glutamyltransferase 1		X; X1				X
	NM_001099781	GGT5	Gamma-glutamyltransferase 5					X
	X06562	GHR	Growth hormone receptor			X						X; X4
	AF282259	GHRHR	Growth hormone releasing hormone receptor		X
	NM_018326	GIMAP4	GTPase, IMAP family member 4					XX
	NM_004123	GIP	Gastric inhibitory polypeptide						X
	NM_005716	GIPC1	GIPC PDZ domain containing family, member 1						X
	NM_057169	GIT2	G protein-coupled receptor kinase interacting ArfGAP 2						X
	NM_000165	GJA1	Gap junction protein, alpha 1, 43kDa					X	X			X; X4
	NM_002060	GJA4	Gap junction protein, alpha 4, 37kDa							X3		X4
	NM_001145667	GLG1	Golgi glycoprotein 1						X
	AK125636	GLRX	Glutaredoxin (thioltransferase)		X1							X; X4
	NM_001010983	GLT8D1	Glycosyltransferase 8 domain containing 1						X			X; X4
	BC022343	GLT8D2	Glycosyltransferase 8 domain containing 2			X						X; X4
	NM_002065	GLUL	Glutamate-ammonia ligase			X						X4
	NM_032569	GLYR1	Glyoxylate reductase 1 homolog						X
	BU934772	GMFG	Glia maturation factor, gamma		X1
	BQ064691	GMNN	Geminin, DNA replication inhibitor	X			X					X
	AK097846	GMPPB	GDP-mannose pyrophosphorylase B						X
	AL110227	GNA11	Guanine nucleotide binding protein (G protein), alpha 11 (Gq class)					X			X
	NM_006572	GNA13	Guanine nucleotide binding protein (G protein), alpha 13						X			X
	NM_004297	GNA14	Guanine nucleotide binding protein (G protein), alpha 14			X			X			X4
	NM_001077490	GNAS	GNAS complex locus						X			X; X4
	NM_016194	GNB5	Guanine nucleotide binding protein (G protein), beta 5		X				X
	NM_001098722	GNG4	Guanine nucleotide binding protein (G protein), gamma 4		X				X
	AK024465	GNG7	Guanine nucleotide binding protein (G protein), gamma 7					XX
	BM560838	GNGT2	Guanine nucleotide binding protein (G protein), gamma transducing activity polypeptide 2	XX
	NM_013285	GNL2	Guanine nucleotide binding protein-like 2 (nucleolar)						X
	NM_000406	GNRHR	Gonadotropin-releasing hormone receptor						X
	NM_002078	GOLGA4	Golgin A4					XX
	AB371588	GOLGB1	Golgin B1						X			X; X4
	NM_016072	GOLT1B	Golgi transport 1B						X
	NM_001007024	GOSR1	Golgi SNAP receptor complex member 1						X
	NM_000173	GP1BA	Glycoprotein Ib (platelet), alpha polypeptide						X
	CR749600	GP2	Glycoprotein 2 (zymogen granule membrane)					X
	NM_003801	GPAA1	Glycosylphosphatidylinositol anchor attachment protein 1 homolog						X
	NM_022913	GPBP1	GC-rich promoter binding protein 1					X				X; X4
	NM_001039966	GPER	G protein-coupled estrogen receptor 1						X			X; X4
	NM_001184722	GPI	Glucose-6-phosphate isomerase						X			X
	NM_007266	GPN1	GPN-loop GTPase 1						X
	AK126849	GPR17	G protein-coupled receptor 17						XX
	BC066927	GPR18	G protein-coupled receptor 18						X
	AK096388	GPR19	G protein-coupled receptor 19		X1
	NM_001145774	GPR56	G protein-coupled receptor 56						X
	BC063315	GPR64	G protein-coupled receptor 64						X			X; X4
	NM_001098518	GPR116	G protein-coupled receptor 116		X							X
	NM_145290	GPR125	G protein-coupled receptor 125			X
	NM_198827	GPR133	G protein-coupled receptor 133						X
	NM_003272	GPR137B	G protein-coupled receptor 137B						X
	NM_004951	GPR183	G protein-coupled receptor 183					XX	X
	NM_016235	GPRC5B	G protein-coupled receptor, family C, group 5, member B					XX				X4
	AK131210	GPRC5C	G protein-coupled receptor, family C, group 5, member C		X				X		X
	BM478682	GPX1	Glutathione peroxidase 1			X						X; X4
	NM_002084	GPX3	Glutathione peroxidase 3 (plasma)						X			X; X4
	NM_001146321	GRAMD3	GRAM domain containing 3					XX
	BC053666	GRASP	GRP1 (general receptor for phosphoinositides 1)-associated scaffold protein					XX				X
	NM_002086	GRB2	Growth factor receptor-bound protein 2				X	X				X4
	NM_014668	GREB1	Growth regulation by estrogen in breast cancer 1						X
	NM_017551	GRID1	Glutamate receptor, ionotropic, delta 1						XX
	NM_175611	GRIK1	Glutamate receptor, ionotropic, kainate 1					X
	AK097099	GRK5	G protein-coupled receptor kinase 5						X			X
	NM_002082	GRK6	G protein-coupled receptor kinase 6					X
	BC041407	GRM3	Glutamate receptor, metabotropic 3						X
	AK098475	GRPEL1	GrpE-like 1, mitochondrial (E. coli)						X
	NM_031485	GRWD1	Glutamate-rich WD repeat containing 1						X
	BX647700	GSDMB	Gasdermin B			X
	AF220263	GSN	Gelsolin						X			X
	NM_001130007	GSPT1	G1 to S phase transition 1						X
	BC007927	GSS	Glutathione synthetase						X	X3
	NM_000561	GSTM1	Glutathione S-transferase mu 1					XX
	BF306474	GSTM2	Glutathione S-transferase mu 2					XX
	NM_000849	GSTM3	Glutathione S-transferase mu 3			X			X			X4
	BQ224776	GSTO1	Glutathione S-transferase omega 1		X				X			X
	BM926728	GSTP1	Glutathione S-transferase pi 1					XX
	AB209360	GSTZ1	Glutathione transferase zeta 1						X			X; X4
	NM_015859	GTF2A1	General transcription factor IIA, 1, 19/37kDa					X				X
	NM_004492	GTF2A2	General transcription factor IIA, 2, 12kDa		X1
	NM_001514	GTF2B	General transcription factor IIB						X
	CR606311	GTF2E2	General transcription factor IIE, polypeptide 2, beta 34kDa						X
	NM_004128	GTF2F2	General transcription factor IIF, polypeptide 2, 30kDa						X
	BX647532	GTF2H2	General transcription factor IIH, polypeptide 2, 44kDa		X			XX	XX		X	X4
	NM_001098728	GTF2H2C	General transcription factor IIH, polypeptide 2C					XX
	AB209389	GTF2IRD1	GTF2I repeat domain containing 1					X	X
	AK097872	GTPBP6	GTP binding protein 6						X
	NM_018006	GTSE1	G-2 and S-phase expressed 1						X		X
	NM_000180	GUCY2D	Guanylate cyclase 2D, membrane (retina-specific)						X
	AB209890	GULP1	GULP, engulfment adaptor PTB domain containing 1					XX				X
	NM_001080393	GXYLT2	Glucoside xylosyltransferase 2					XX
	BM917804	GZMA	Granzyme A					X
	BC027974	GZMH	Granzyme H	X				X
	AL110212	H2AFV	H2A histone family, member V					XX
	BM917453	H2AFX	H2A histone family, member X						X			X; X4
	CR624693	HAAO	3-hydroxyanthranilate 3,4-dioxygenase						X
	AK091242	HABP4	Hyaluronan binding protein 4						X
	AB037741	HACE1	HECT domain and ankyrin repeat containing, E3 ubiquitin protein ligase 1						X
	NM_001184705	HADH	Hydroxyacyl-CoA dehydrogenase						X			X; X4
	NM_000182	HADHA	Hydroxyacyl-CoA dehydrogenase/3-ketoacyl-CoA thiolase/enoyl-CoA hydratase (trifunctional protein), alpha subunit						X			X; X4
	AK095278	HADHB	Hydroxyacyl-CoA dehydrogenase/3-ketoacyl-CoA thiolase/enoyl-CoA hydratase (trifunctional protein), beta subunit						X
	AL121739	HAO1	Hydroxyacid oxidase (glycolate oxidase) 1	X
	AK000498	HARS	Histidyl-tRNA synthetase						X			X
	CR749640	HAUS3	HAUS augmin-like complex, subunit 3						X
	NM_017645	HAUS6	HAUS augmin-like complex, subunit 6					X
	NM_012206	HAVCR1	Hepatitis A virus cellular receptor 1						X
	BQ277134	HAX1	HCLS1 associated protein X-1						X
	AY034468	HBD	Hemoglobin, delta		X				X
	NM_001945	HBEGF	Heparin-binding EGF-like growth factor					X			X
	CR616680	HBG2	Hemoglobin, gamma G		X							X4
	NM_005333	HCCS	Holocytochrome c synthase						X
	AK124015	HCLS1	Hematopoietic cell-specific Lyn substrate 1						X			X
	BX648622	HDAC1	Histone deacetylase 1						X
	AF005482	HDAC3	Histone deacetylase 3						X
	NM_001015053	HDAC5	Histone deacetylase 5						X
	BC069243	HDAC6	Histone deacetylase 6						X
	NM_005336	HDLBP	High density lipoprotein binding protein						X
	NM_018072	HEATR1	HEAT repeat containing 1						X
	NM_182765	HECTD2	HECT domain containing 2					X
	NM_016173	HEMK1	HemK methyltransferase family member 1					XX
	NM_003922	HERC1	Hect (homologous to the E6-AP (UBE3A) carboxyl terminus) domain and RCC1 (CHC1)-like domain (RLD) 1						X
	NM_017912	HERC6	Hect domain and RLD 6					X
	BI552301	HES6	Hairy and enhancer of split 6					X
	NM_006460	HEXIM1	Hexamethylene bis-acetamide inducible 1						X
	NM_012259	HEY2	Hairy/enhancer-of-split related with YRPW motif 2			X						X4
	NM_000187	HGD	Homogentisate 1,2-dioxygenase						X			X4
	NM_004712	HGS	Hepatocyte growth factor-regulated tyrosine kinase substrate						X
	NM_001530	HIF1A	Hypoxia inducible factor 1, alpha subunit					XX				X4
	BC039835	HIRA	HIR histone cell cycle regulation defective homolog A					XX				X; X4
	BQ940876	HIST1H1C	Histone cluster 1, H1c						X			X
	NM_005320	HIST1H1D	Histone cluster 1, H1d					X			X
	CK130254	HIST1H2AB	Histone cluster 1, H2ab					XX
	FY213875	HIST1H2AM	Histone cluster 1, H2am						X			X4
	BQ683489	HIST1H2BD	Histone cluster 1, H2bd						X			X; X4
	BM752802	HIST1H2BM	Histone cluster 1, H2bm					X
	BM044061	HIST2H2AA3	Histone cluster 2, H2aa3						X			X4
	NM_006734	HIVEP2	Human immunodeficiency virus type I enhancer binding protein 2						X
	NM_018410	HJURP	Holliday junction recognition protein					XX			X	X
	AK128226	HK1	Hexokinase 1						X
	NM_000189	HK2	Hexokinase 2		X	X					X
	NM_025130	HKDC1	Hexokinase domain containing 1						X
	NM_002116	HLA-A	major histocompatibility complex, class I, A						X
	AK124160	HLA-B	Major histocompatibility complex, class I, B					XX				X
	AK127349	HLA-C	Major histocompatibility complex, class I, C					XX				X4
	AK055186	HLA-DMA	Major histocompatibility complex, class II, DM alpha					X	X			X; X4
	NM_002120	HLA-DOB	Major histocompatibility complex, class II, DO beta					X				X4
	AB209058	HLA-DPA1	Major histocompatibility complex, class II, DP alpha 1						X			X4
	AB209628	HLA-DQA1	Major histocompatibility complex, class II, DQ alpha 1						X			X4
	BQ057851	HLA-DRA	Major histocompatibility complex, class II, DR alpha						X			X4
	AK225690	HLA-DRB1	Major histocompatibility complex, class II, DR beta 1						X
	D87328	HLCS	Holocarboxylase synthetase						X
	BU168137	HMBS	Hydroxymethylbilane synthase						X
	AK122801	HMGCL	3-hydroxymethyl-3-methylglutaryl-CoA lyase						X			X
	AK098398	HMP19	HMP19 protein						X
	HM449088	HNF1A	HNF1 homeobox A						X
	NM_006805	HNRNPA0	Heterogeneous nuclear ribonucleoprotein A0						X
	S63912	HNRNPA3P1	Heterogeneous nuclear ribonucleoprotein A3 pseudogene 1						X
	BX647205	HNRNPH1	Heterogeneous nuclear ribonucleoprotein H1 (H)					X			X
	NM_005968	HNRNPM	Heterogeneous nuclear ribonucleoprotein M						X
	BX647784	HNRNPR	Heterogeneous nuclear ribonucleoprotein R						X
	NM_031844	HNRNPU	Heterogeneous nuclear ribonucleoprotein U						X		X	X4
	NM_007040	HNRNPUL1	Heterogeneous nuclear ribonucleoprotein U-like 1						X
	AK124450	HOMER3	Homer homolog 3						X
	NM_032410	HOOK3	Hook homolog 3					X
	NM_018951	HOXA10	Homeobox A10	X
	X04706	HOXD4	Homeobox D4						X
	NM_002143	HPCA	Hippocalcin						X
	AK125670	HPN	Hepsin			X						X4
	NM_000194	HPRT1	Hypoxanthine phosphoribosyltransferase 1					X				X
	NM_024747	HPS6	Hermansky-Pudlak syndrome 6						X
	D83699	HRK	Harakiri, BCL2 interacting protein					X
	AK126930	HS3ST5	Heparan sulfate (glucosamine) 3-O-sulfotransferase 5					X
	NM_178135	HSD17B13	Hydroxysteroid (17-beta) dehydrogenase 13					X
	BC014638	HSF1	Heat shock transcription factor 1						X
	NM_001040667	HSF4	Heat shock transcription factor 4						X
	NM_001017963	HSP90AA1	Heat shock protein 90kDa alpha (cytosolic), class A member 1					X	X
	AY359878	HSP90AB1	Heat shock protein 90kDa alpha (cytosolic), class B member 1						X
	AB209534	HSP90B1	Heat shock protein 90kDa beta (Grp94), member 1						X
	NM_005345	HSPA1A	Heat shock 70kDa protein 1A						X		X
	NM_005346	HSPA1B	Heat shock 70kDa protein 1B					X
	NM_005347	HSPA5	Heat shock 70kDa protein 5						X			X4
	BC042163	HSPA8	Heat shock 70kDa protein 8						X			X; X4
	NM_004134	HSPA9	Heat shock 70kDa protein 9 (mortalin)						X
	BM907768	HSPB1	Heat shock 27kDa protein 1				X	X				X
	NM_014365	HSPB8	Heat shock 22kDa protein 8			X			X
	BX648623	HSPH1	Heat shock 105kDa/110kDa protein 1						X		X
	NM_001098522	HTATIP2	HIV-1 Tat interactive protein 2, 30kDa					X
	NM_001163280	HTATSF1	HIV-1 Tat specific factor 1						X
	NM_002775	HTRA1	HtrA serine peptidase 1					X
	NM_013247	HTRA2	HtrA serine peptidase 2						X
	AK127945	HYAL2	Hyaluronoglucosaminidase 2						X
	NM_013417	IARS	Isoleucyl-tRNA synthetase						X
	NM_004967	IBSP	Integrin-binding sialoprotein						XX
	BC046121	ICAM3	Intercellular adhesion molecule 3		X1			XX
	BG165657	ID1	Inhibitor of DNA binding 1, dominant negative helix-loop-helix protein						X			X4
	CR623038	ID2	Inhibitor of DNA binding 2, dominant negative helix-loop-helix protein						X		X	X
	M96843	ID2B	Inhibitor of DNA binding 2B, dominant negative helix-loop-helix protein						X
	AK225965	ID3	Inhibitor of DNA binding 3, dominant negative helix-loop-helix protein		X; X1				X			X4
	NM_001546	ID4	Inhibitor of DNA binding 4, dominant negative helix-loop-helix protein						X			X; X4
	AF020038	IDH1	Isocitrate dehydrogenase 1 (NADP+), soluble						X
	NM_174856	IDH3B	Isocitrate dehydrogenase 3 (NAD+) beta						X
	NM_000202	IDS	Iduronate 2-sulfatase						X			X; X4
	BC110647	IER2	Immediate early response 2						X			X4
	NM_005531	IFI16	Interferon, gamma-inducible protein 16					XX	X			X; X4
	BX537508	IFI44	Interferon-induced protein 44					X
	AK095515	IFIT1	Interferon-induced protein with tetratricopeptide repeats 1		X
	NM_001549	IFIT3	Interferon-induced protein with tetratricopeptide repeats 3					X
	BF210063	IFITM1	Interferon induced transmembrane protein 1 (9-27)						X			X
	BF965144	IFITM2	Interferon induced transmembrane protein 2 (1-8D)						X
	NM_000629	IFNAR1	Interferon (alpha, beta and omega) receptor 1						X
	L41944	IFNAR2	Interferon (alpha, beta and omega) receptor 2					X	X
	M28622	IFNB1	Interferon, beta 1, fibroblast					X	XX
	Y12395	IFRD2	Interferon-related developmental regulator 2						X
	BX537634	IFT27	Intraflagellar transport 27 homolog					XX
	AK054596	IGBP1	Immunoglobulin (CD79A) binding protein 1					X
	NM_001111283	IGF1	Insulin-like growth factor 1 (somatomedin C)						X			X4
	AB425196	IGF1R	Insulin-like growth factor 1 receptor					X	XX
	NM_000612	IGF2	Insulin-like growth factor 2 (somatomedin A)		X						X	X; X4
	NM_000876	IGF2R	Insulin-like growth factor 2 receptor						X			X; X4
	NM_000596	IGFBP1	Insulin-like growth factor binding protein 1	X
	NM_001013398	IGFBP3	Insulin-like growth factor binding protein 3					XX			X	X; X4
	NM_001552	IGFBP4	Insulin-like growth factor binding protein 4		X				X			X4
	NM_000599	IGFBP5	Insulin-like growth factor binding protein 5						X			X; X4
	BM913156	IGFBP6	Insulin-like growth factor binding protein 6						XX			X4
	AK131521	IGFBPL1	Insulin-like growth factor binding protein-like 1					XX				X4
	In multiple Geneids	IGHD	Immunoglobulin heavy constant delta	X
	AK090461	IGHG1	Immunoglobulin heavy constant gamma 1	X					X			X4
	AB208802	IGHMBP2	Immunoglobulin mu binding protein 2						X
	BX648421	IGJ	Immunoglobulin J polypeptide, linker protein for immunoglobulin alpha and mu polypeptides	X								X; X4
	NM_001170961	IGSF1	Immunoglobulin superfamily, member 1					XX	X			X; X4
	AK313983	IL1B	Interleukin 1, beta						X			X4
	M27492	IL1R1	Interleukin 1 receptor, type I						X
	NM_001167928	IL1RAP	Interleukin 1 receptor accessory protein					XX				X; X4
	BC030975	IL1RL1	Interleukin 1 receptor-like 1						X
	BM563937	IL2RG	Interleukin 2 receptor, gamma					XX
	AK310112	IL4	Interleukin 4						X
	NM_000564	IL5RA	Interleukin 5 receptor, alpha						X
	NM_002184	IL6ST	Interleukin 6 signal transducer (gp130, oncostatin M receptor)						X
	AK124429	IL7R	Interleukin 7 receptor						X
	AB209626	IL10RA	Interleukin 10 receptor, alpha						X			X4
	AK124057	IL10RB	Interleukin 10 receptor, beta						X
	NM_000641	IL11	Interleukin 11						X		X
	BC003110	IL11RA	Interleukin 11 receptor, alpha						X			X
	Y10659	IL13RA1	Interleukin 13 receptor, alpha 1		X				X			X4
	AK308523	IL13RA2	Interleukin 13 receptor, alpha 2	X
	NM_014443	IL17B	Interleukin 17B					X
	NM_144717	IL20RB	Interleukin 20 receptor beta	X
	AK310053	IL32	Interleukin 32						X
	NM_017813	IMPAD1	Inositol monophosphatase domain containing 1					XX
	J05272	IMPDH1	IMP (inosine 5'-monophosphate) dehydrogenase 1					X				X
	AK293397	IMPDH2	IMP (inosine 5'-monophosphate) dehydrogenase 2						X
	BX648811	INHBA	Inhibin, beta A						X			X4
	NM_002193	INHBB	Inhibin, beta B						X			X4
	NM_006774	INMT	Indolethylamine N-methyltransferase					X				X
	NM_005540	INPP5B	Inositol polyphosphate-5-phosphatase, 75kDa							X3
	NM_001135642	INPP5K	Inositol polyphosphate-5-phosphatase K							X3
	BX647805	INSIG2	Insulin induced gene 2					X
	NM_000208	INSR	Insulin receptor						X
	NM_018250	INTS9	Integrator complex subunit 9						X
	NM_001130699	IPCEF1	Interaction protein for cytohesin exchange factors 1			X			X			X; X4
	NM_018085	IPO9	Importin 9						X
	NM_001023570	IQCB1	IQ motif containing B1						X
	AF520570	IQCK	IQ motif containing K						X
	L76191	IRAK1	Interleukin-1 receptor-associated kinase 1					X
	NM_002198	IRF1	Interferon regulatory factor 1						X
	AK292027	IRF3	Interferon regulatory factor 3						X
	NM_002460	IRF4	Interferon regulatory factor 4					X	X			X
	NM_004031	IRF7	Interferon regulatory factor 7					X
	NM_002163	IRF8	Interferon regulatory factor 8						X
	NM_005544	IRS1	Insulin receptor substrate 1						X			X; X4
	NM_080826	ISM1	Isthmin 1 homolog (zebrafish)						X
	NM_031483	ITCH	Itchy E3 ubiquitin protein ligase homolog						X
	NM_002203	ITGA2	Integrin, alpha 2						X			X; X4
	NM_000419	ITGA2B	Integrin, alpha 2b						X
	NM_002204	ITGA3	Integrin, alpha 3					XX				X4
	NM_002209	ITGAL	Integrin, alpha L						X
	NM_001145808	ITGAM	Integrin, alpha M		X1
	NM_000887	ITGAX	Integrin, alpha X						X
	AK093179	ITGB1BP1	Integrin beta 1 binding protein 1					X
	NM_000211	ITGB2	Integrin, beta 2						X
	NM_000212	ITGB3	Integrin, beta 3		X						X
	CR596268	ITGB3BP	Integrin beta 3 binding protein		X1				X
	NM_000889	ITGB7	Integrin, beta 7						X			X4
	NM_004867	ITM2A	Integral membrane protein 2A					X				X; X4
	BC060788	ITPKC	Inositol 1,4,5-trisphosphate 3-kinase C		X1
	NM_001168272	ITPR1	Inositol 1,4,5-triphosphate receptor, type 1					X				X; X4
	NM_002226	JAG2	Jagged 2							X3
	NM_004972	JAK2	Janus kinase 2						X
	NM_032801	JAM3	Junctional adhesion molecule 3					X
	NM_001081461	JMJD6	Jumonji domain containing 6						X
	NM_002228	JUN	Jun proto-oncogene						X		X	X; X4
	CR601699	JUNB	Jun B proto-oncogene						X			X4
	AB284125	KANK2	KN motif and ankyrin repeat domains 2						X
	NM_021078	KAT2A	K(lysine) acetyltransferase 2A						X
	NM_182710	KAT5	K(lysine) acetyltransferase 5					X
	NM_152903	KBTBD6	Kelch repeat and BTB (POZ) domain containing 6						X
	NM_001199860	KCNAB2	Potassium voltage-gated channel, shaker-related subfamily, beta member 2						X			X; X4
	NM_170736	KCNJ15	Potassium inwardly-rectifying channel, subfamily J, member 15		X				X			X4
	NM_000891	KCNJ2	Potassium inwardly-rectifying channel, subfamily J, member 2			X					X	X4
	NM_002239	KCNJ3	Potassium inwardly-rectifying channel, subfamily J, member 3						X
	BC012779	KCNK13	Potassium channel, subfamily K, member 13						X
	NM_001135111	KCNK17	Potassium channel, subfamily K, member 17					X
	NM_003740	KCNK5	Potassium channel, subfamily K, member 5						X			X4
	NM_004823	KCNK6	Potassium channel, subfamily K, member 6						X
	AF209747	KCNMB2	Potassium large conductance calcium-activated channel, subfamily M, beta member 2						X
	NM_014505	KCNMB4	Potassium large conductance calcium-activated channel, subfamily M, beta member 4					XX
	NM_001204087	KCNN3	Potassium intermediate/small conductance calcium-activated channel, subfamily N, member 3					X
	NM_002250	KCNN4	Potassium intermediate/small conductance calcium-activated channel, subfamily N, member 4						X			X4
	NM_172107	KCNQ2	Potassium voltage-gated channel, KQT-like subfamily, member 2					X
	AL831954	KCTD1	Potassium channel tetramerisation domain containing 1					XX
	NM_138444	KCTD12	Potassium channel tetramerisation domain containing 12						X
	NM_023930	KCTD14	Potassium channel tetramerisation domain containing 14			X
	NM_024076	KCTD15	Potassium channel tetramerisation domain containing 15						X
	BG116085	KDELR1	KDEL (Lys-Asp-Glu-Leu) endoplasmic reticulum protein retention receptor 1					X	X
	AK223238	KDELR3	KDEL (Lys-Asp-Glu-Leu) endoplasmic reticulum protein retention receptor 3			X		XX				X; X4
	NM_001042603	KDM5A	Lysine (K)-specific demethylase 5A		X				X
	CR749602	KDM6A	Lysine (K)-specific demethylase 6A		X1				X
	NM_002035	KDSR	3-ketodihydrosphingosine reductase						X
	NM_015299	KHNYN	KH and NYN domain containing						X
	NM_014878	KIAA0020	KIAA0020						X
	NM_001162893	KIAA0040	KIAA0040					X
	AY358648	KIAA0101	KIAA0101					X				X; X4
	NM_014738	KIAA0195	KIAA0195						X
	NM_014846	KIAA0196	KIAA0196						X
	NM_001112726	KIAA0284	KIAA0284							X3
	NM_014686	KIAA0355	KIAA0355					XX
	NM_001080398	KIAA0368	KIAA0368		X				X
		KIAA0415	KIAA0415						X
	BC151232	KIAA0467	KIAA0467						X
	NM_015264	KIAA0930	KIAA0930					X
	NM_001145206	KIAA1671	KIAA1671					X				X4
	NM_002254	KIF3C	Kinesin family member 3C						X
	AB290174	KIF5A	Kinesin family member 5A					X
	NM_004521	KIF5B	Kinesin family member 5B						X
	NM_022113	KIF13A	Kinesin family member 13A						X
	AY166853	KIF16B	Kinesin family member 16B						X
	NM_001204517	KIFAP3	Kinesin-associated protein 3						X
	NM_001130100	KIFC3	Kinesin family member C3		X1
	BC037913	KIN	KIN, antigenic determinant of recA protein homolog		X1
	NM_014512	KIR2DS1	Killer cell immunoglobulin-like receptor, two domains, short cytoplasmic tail, 1					X
	NM_012312	KIR2DS2	Killer cell immunoglobulin-like receptor, two domains, short cytoplasmic tail, 2					X
	NM_012314	KIR2DS4	Killer cell immunoglobulin-like receptor, two domains, short cytoplasmic tail, 4					X
	NM_014513	KIR2DS5	Killer cell immunoglobulin-like receptor, two domains, short cytoplasmic tail, 5					X
	NM_001083539	KIR3DS1	Killer cell immunoglobulin-like receptor, three domains, short cytoplasmic tail, 1					X
	BM807845	KISS1	KiSS-1 metastasis-suppressor	X								X
	NM_000222	KIT	V-kit Hardy-Zuckerman 4 feline sarcoma viral oncogene homolog			X			X		X	X4
	NM_000899	KITLG	KIT ligand					X
	BC033580	KLF1	Kruppel-like factor 1		X
	AK225820	KLF2	Kruppel-like factor 2					XX				X
	NM_004235	KLF4	Kruppel-like factor 4						X
	NM_001300	KLF6	Kruppel-like factor 6						X		X	X
	NM_001206	KLF9	Kruppel-like factor 9						X			X
	NM_001032282	KLF10	Kruppel-like factor 10		X				X
	NM_152375	KLHDC7A	Kelch domain containing 7A						X
	AK096590	KLHDC8A	Kelch domain containing 8A			X						X4
	NM_014997	KLHDC10	Kelch domain containing 10					X
	BC022503	KLHL2	Kelch-like 2, Mayven			X						X4
	AF208070	KLHL3	Kelch-like 3					XX				X; X4
	NM_130446	KLHL6	Kelch-like 6						X
	NM_033495	KLHL13	Kelch-like 13	X
	NM_014851	KLHL21	Kelch-like 21					X
	NM_017644	KLHL24	Kelch-like 24						X
	NM_017658	KLHL28	Kelch-like 28						X
	AK074056	KLHL36	Kelch-like 36						X
	BC127886	KLHL38	Kelch-like 38					XX
	BU188282	KLK4	Kallikrein-related peptidase 4					X
	NM_005046	KLK7	Kallikrein-related peptidase 7		X							X
	NM_002776	KLK10	Kallikrein-related peptidase 10					XX				X4
	BC027885	KLRB1	Killer cell lectin-like receptor subfamily B, member 1						X
	NM_002260	KLRC2	Killer cell lectin-like receptor subfamily C, member 2						X
	FY211949	KLRC4	Killer cell lectin-like receptor subfamily C, member 4		X				X
	NM_002262	KLRD1	Killer cell lectin-like receptor subfamily D, member 1					X
	NM_002267	KPNA3	Karyopherin alpha 3 (importin alpha 4)						X
	BC033887	KRR1	KRR1, small subunit (SSU) processome component, homolog (yeast)						X			X; X4
	AK056254	KRT4	Keratin 4						X
	M21389	KRT5	Keratin 5	X					X
	CR607281	KRT8	Keratin 8						X			X
	NM_000421	KRT10	Keratin 10						X
	AK000268	KRT24	Keratin 24		X
	NM_001123387	KRTAP2-1	Keratin associated protein 2-1	XX
	AJ406930	KRTAP2-4	Keratin associated protein 2-4	XX
	AJ406932	KRTAP3-2	Keratin associated protein 3-2					XX
	NM_001199241	KYNU	Kynureninase						X
	NM_032857	LACTB	Lactamase, beta					XX
	BC037962	LAG3	Lymphocyte-activation gene 3						X
	BC057790	LAIR2	Leukocyte-associated immunoglobulin-like receptor 2					X
	NM_002292	LAMB2	Laminin, beta 2 (laminin S)						X
	NM_001017402	LAMB3	Laminin, beta 3						X			X4
	NM_005561	LAMP1	Lysosomal-associated membrane protein 1						X		X
	NM_002294	LAMP2	Lysosomal-associated membrane protein 2					X
	NM_018697	LANCL2	LanC lantibiotic synthetase component C-like 2 (bacterial)						X
	NM_006762	LAPTM5	Lysosomal protein transmembrane 5						X
	BC066945	LARP7	La ribonucleoprotein domain family, member 7						X
	BC025989	LARS2	Leucyl-tRNA synthetase 2, mitochondrial						X
	NM_203463	LASS6	LAG1 homolog, ceramide synthase 6			X
	NM_002296	LBR	Lamin B receptor						X		X	X
	NM_014793	LCMT2	Leucine carboxyl methyltransferase 2						X
	NM_005565	LCP2	Lymphocyte cytosolic protein 2 (SH2 domain containing leukocyte protein of 76kDa)						X			X; X4
	NM_001165414	LDHA	Lactate dehydrogenase A						X			X; X4
	NM_007015	LECT1	Leukocyte cell derived chemotaxin 1						X			X4
	NM_052925	LENG8	Leukocyte receptor cluster (LRC) member 8					X
	NM_198988	LENG9	Leukocyte receptor cluster (LRC) member 9					X
	NM_001003679	LEPR	Leptin receptor		X				X
	NM_018192	LEPREL1	Leprecan-like 1	X								X
	NM_005567	LGALS3BP	Lectin, galactoside-binding, soluble, 3 binding protein						X
	AK126017	LGALS9	Lectin, galactoside-binding, soluble, 9					X
	NM_001040078	LGALS9C	Lectin, galactoside-binding, soluble, 9C					X
	NM_018490	LGR4	Leucine-rich repeat containing G protein-coupled receptor 4						X
	NM_002309	LIF	Leukemia inhibitory factor (cholinergic differentiation factor)	X	X1							X4
	NM_002312	LIG4	Ligase IV, DNA, ATP-dependent		X1
	BC015731	LILRB1	Leukocyte immunoglobulin-like receptor, subfamily B (with TM and ITIM domains), member 1	X
	NM_005874	LILRB2	Leukocyte immunoglobulin-like receptor, subfamily B (with TM and ITIM domains), member 2	X
	BC026309	LILRB4	Leukocyte immunoglobulin-like receptor, subfamily B (with TM and ITIM domains), member 4						X
	AY203957	LIME1	Lck interacting transmembrane adaptor 1					XX
	NM_002314	LIMK1	LIM domain kinase 1						X	X2
	NM_001193485	LIMS1	LIM and senescent cell antigen-like domains 1						X
	AK127428	LIN7A	Lin-7 homolog A (C. elegans)		X1				X
	NM_004862	LITAF	Lipopolysaccharide-induced TNF factor						X
	X61118	LMO2	LIM domain only 2 (rhombotin-like 1)					XX				X; X4
	NM_018640	LMO3	LIM domain only 3 (rhombotin-like 2)			X						X4
	AF237782	LNX1	Ligand of numb-protein X 1						X
	AK090980	LOC151146	Hypothetical protein LOC151146						X
	BC014063	LOC151878	Hypothetical protein LOC151878					X
	AK055166	LOC154092	Hypothetical LOC154092					X
	NM_001195220	LOC155060	AI894139 pseudogene						X
	AK126867	LOC157503	Hypothetical protein LOC157503					X
	BC110369	LOC203274	Hypothetical protein LOC203274						XX
	AK096472	LOC283335	Hypothetical LOC283335						X
	BC037331	LOC285758	Hypothetical LOC285758					XX
	BC037315	LOC286002	Hypothetical LOC286002					X				X
	NM_001145011	LOC342346	Hypothetical protein LOC342346					XX
	AK096379	LOC401589	Hypothetical LOC401589					XX
	BC052961	LOC440944	Hypothetical LOC440944						X
	BC008503	LOC642826	Hypothetical LOC642826					X
	BG620930	LOC644246	Hypothetical LOC644246					XX
	XM_001722873	LOC646652	Integral membrane glycoprotein-like						X
	AK096857	LOC646999	Akirin 1 pseudogene					X
	BC027871	LOC647323	Hypothetical LOC647323					X
	AK094156	LOC727820	Hypothetical protein LOC727820					XX
	AK025151	LOC728061	HCG2003663					XX
	CR933654	LOC728264	Hypothetical LOC728264					X
	AK022764	LOC728743	Similar to GLI-Kruppel family member HKR1					X
	CR627178	LOC91316	Glucuronidase, beta/immunoglobulin lambda-like polypeptide 1 pseudogene						X			X
	XM_001719406	LOC100131354	Hypothetical protein LOC100131354					XX
	AF052121	LOC100131510	Hypothetical LOC100131510					X
	AK090403	LOC100132024	Hypothetical protein LOC100132024					XX
	BC032484	LOC100272228	Hypothetical LOC100272228						X
	AK092213	LOC100506033	Hypothetical LOC100506033					X
	BC040665	LOC100506127	Putative uncharacterized protein FLJ37770-like					XX
	BC038757	LOC100506409	Hypothetical LOC100506409					X
	BC042737	LOC100506765	Hypothetical LOC100506765					X
	BC042949	LOC100507246	Hypothetical LOC100507246					XX
	BC040870	LOC100507254	Hypothetical LOC100507254					XX
	AK054898	LOH3CR2A	Loss of heterozygosity, 3, chromosomal region 2, gene A						X
	NM_198461	LONRF2	LON peptidase N-terminal domain and ring finger 2					XX
	NM_032603	LOXL3	Lysyl oxidase-like 3						X
	BC013153	LOXL4	Lysyl oxidase-like 4					X
	BC036034	LPAR1	Lysophosphatidic acid receptor 1			X						X; X4
	NM_014873	LPGAT1	Lysophosphatidylglycerol acyltransferase 1						XX
	NM_012302	LPHN2	Latrophilin 2						X			X
	NM_000237	LPL	Lipoprotein lipase			X			X			X4
	BC034230	LPXN	Leupaxin						X
	AB208949	LRDD	Leucine-rich repeats and death domain containing						X
	AK027382	LRG1	Leucine-rich alpha-2-glycoprotein 1						X
	BC071561	LRIG1	Leucine-rich repeats and immunoglobulin-like domains 1						X
	CR936669	LRIG2	Leucine-rich repeats and immunoglobulin-like domains 2						X
	AY358288	LRIG3	Leucine-rich repeats and immunoglobulin-like domains 3					X
	NM_006152	LRMP	Lymphoid-restricted membrane protein					XX
	NM_002332	LRP1	Low density lipoprotein receptor-related protein 1						X			X
	NM_018557	LRP1B	Low density lipoprotein receptor-related protein 1B			X						X; X4
	AK125903	LRP5L	Low density lipoprotein receptor-related protein 5-like		X				X
	NM_018214	LRRC1	Leucine rich repeat containing 1					X
	AB046800	LRRC4C	Leucine rich repeat containing 4C						X
	NM_032270	LRRC8C	Leucine rich repeat containing 8 family, member C						X
	NM_001135217	LRRC23	Leucine rich repeat containing 23					X
	BC055413	LRRC67	Leucine rich repeat containing 67					X
	XM_003118775	LRRC68	Leucine rich repeat containing 68						X
	NM_181506	LRRC70	Leucine rich repeat containing 70					X
	AB051551	LRRCC1	Leucine rich repeat and coiled-coil domain containing 1	X
	NM_006309	LRRFIP2	Leucine rich repeat (in FLII) interacting protein 2					X
	NM_020873	LRRN1	Leucine rich repeat neuronal 1					XX
	NM_001099660	LRRN3	Leucine rich repeat neuronal 3			X						X4
	NM_024993	LRRTM4	Leucine rich repeat transmembrane neuronal 4					X
	AB209379	LRWD1	Leucine-rich repeats and WD repeat domain containing 1						X
	AB209740	LTA4H	Leukotriene A4 hydrolase						X
	AK095821	LTB	Lymphotoxin beta (TNF superfamily, member 3)						X
	NM_206943	LTBP1	Latent transforming growth factor beta binding protein 1						X
	AK128019	LTBR	Lymphotoxin beta receptor (TNFR superfamily, member 3)						X			X; X4
	BC005346	LXN	Latexin					XX
	NM_001198759	LY75	Lymphocyte antigen 75					XX				X
	AK000432	LYAR	Ly1 antibody reactive homolog (mouse)						X
	NM_002350	LYN	V-yes-1 Yamaguchi sarcoma viral related oncogene homolog						X			X4
	NM_177457	LYNX1	Ly6/neurotoxin 1					X
	NM_006691	LYVE1	Lymphatic vessel endothelial hyaluronan receptor 1			X						X; X4
	NM_033044	MACF1	Microtubule-actin crosslinking factor 1						X	X3
	AK092211	MADCAM1	Mucosal vascular addressin cell adhesion molecule 1					X
	NM_001031804	MAF	V-maf musculoaponeurotic fibrosarcoma oncogene homolog (avian)						X
	NM_002359	MAFG	V-maf musculoaponeurotic fibrosarcoma oncogene homolog G (avian)		X				XX
	NM_080600	MAG	Myelin associated glycoprotein						X			X; X4
	BX640600	MAGEA6	Melanoma antigen family A, 6						X			X
	NM_001204811	MAGEA10	Melanoma antigen family A, 10					X				X
	NM_001098800	MAGED4	melanoma antigen family D, 4					XX				X4
	AB040529	MAGED4B	Melanoma antigen family D, 4B					XX
	NM_022149	MAGEF1	Melanoma antigen family F, 1					XX
	NM_015520	MAGI1	Membrane associated guanylate kinase, WW and PDZ domain containing 1					X
	BM914866	MAGOH	Mago-nashi homolog, proliferation-associated						X
	EF177381	MALAT1	Metastasis associated lung adenocarcinoma transcript 1 (non-protein coding)					X				X4
	AK025599	MAN1A1	Mannosidase, alpha, class 1A, member 1						X			X
	AK128033	MAN1B1	Mannosidase, alpha, class 1B, member 1						X
	AB209275	MAN1C1	Mannosidase, alpha, class 1C, member 1					X				X; X4
	CR936691	MAN2A1	Mannosidase, alpha, class 2A, member 1						X
	AB023152	MAN2B2	Mannosidase, alpha, class 2B, member 2						X
	BM916000	MANF	Mesencephalic astrocyte-derived neurotrophic factor						X
	NM_000240	MAOA	Monoamine oxidase A					XX	X
	BM546695	MAP1LC3A	Microtubule-associated protein 1 light chain 3 alpha						X			X
	BX641121	MAP2K6	Mitogen-activated protein kinase kinase 6		X1
	NM_203351	MAP3K3	Mitogen-activated protein kinase kinase kinase 3						X
	NM_005922	MAP3K4	Mitogen-activated protein kinase kinase kinase 4		X				X
	U67156	MAP3K5	Mitogen-activated protein kinase kinase kinase 5		X							X4
	Y10256	MAP3K14	Mitogen-activated protein kinase kinase kinase 14						XX
	NM_007181	MAP4K1	Mitogen-activated protein kinase kinase kinase kinase 1					XX				X4
	NM_145686	MAP4K4	Mitogen-activated protein kinase kinase kinase kinase 4						X			X; X4
	AL157438	MAPK1	Mitogen-activated protein kinase 1					XX	X
	BX537897	MAPK3	Mitogen-activated protein kinase 3						X
	NM_139033	MAPK7	Mitogen-activated protein kinase 7		X1
	AK094000	MAPK8	Mitogen-activated protein kinase 8						X			X4
	AB209586	MAPK13	Mitogen-activated protein kinase 13			X						X4
	NM_139021	MAPK15	Mitogen-activated protein kinase 15					X
	NM_144578	MAPK1IP1L	Mitogen-activated protein kinase 1 interacting protein 1-like						X
	NM_004759	MAPKAPK2	Mitogen-activated protein kinase-activated protein kinase 2					XX
	BC068497	MAPKAPK3	Mitogen-activated protein kinase-activated protein kinase 3		X				X			X4
	AL833316	MARCH8	Membrane-associated ring finger (C3HC4) 8						X
	BC016004	MARCO	Macrophage receptor with collagenous structure		X							X4
	AK055094	MARVELD2	MARVEL domain containing 2						X
	NM_006610	MASP2	Mannan-binding lectin serine peptidase 2						XX
	NM_005911	MAT2A	Methionine adenosyltransferase II, alpha					X
	AB073390	MAT2B	Methionine adenosyltransferase II, beta						X			X4
	NM_001194954	MATR3	matrin 3						X
	BC036092	MAX	MYC associated factor X					X	X			X4
	AF072250	MBD4	Methyl-CpG binding domain protein 4						X
	AF208857	MBIP	MAP3K12 binding inhibitory protein 1					X				X
	NM_021038	MBNL1	Muscleblind-like					X
	NM_138799	MBOAT2	Membrane bound O-acyltransferase domain containing 2					X				X4
	NM_001025100	MBP	Myelin basic protein					XX
	NM_001085377	MCC	Mutated in colorectal cancers						X
	BC042453	MCCC1	Methylcrotonoyl-CoA carboxylase 1 (alpha)						X			X
	NM_001171876	MCF2	MCF.2 cell line derived transforming sequence						X
	AJ010089	MCM3AP	Minichromosome maintenance complex component 3 associated protein							X3
	NM_006739	MCM5	Minichromosome maintenance complex component 5						X			X
	NM_182776	MCM7	Minichromosome maintenance complex component 7					XX				X
	NM_006337	MCRS1	Microspherule protein 1						X			X; X4
	AK309963	MDK	Midkine (neurite growth-promoting factor 2)					XX	X			X4
	NM_002392	MDM2	Mdm2 p53 binding protein homolog (mouse)					X			X	X
	AF503925	MDN1	MDN1, midasin homolog (yeast)						X
	NM_002395	ME1	Malic enzyme 1, NADP(+)-dependent, cytosolic						X
	NM_001161586	ME3	Malic enzyme 3, NADP(+)-dependent, mitochondrial			X						X4
	BX640719	MEAF6	MYST/Esa1-associated factor 6							X3
	BX640908	MECOM	MDS1 and EVI1 complex locus			X
	NM_004774	MED1	Mediator complex subunit 1		X			X	X
	BG335164	MED10	Mediator complex subunit 10						X
	NM_005121	MED13	Mediator complex subunit 13			X			X			X; X4
	NM_017638	MED18	Mediator complex subunit 18							X3
	NM_014815	MED24	Mediator complex subunit 24						X
	NM_002397	MEF2C	Myocyte enhancer factor 2C					X
	AB210005	MEF2D	Myocyte enhancer factor 2D						X
	NM_001080497	MEGF9	Multiple EGF-like-domains 9			X						X4
	NM_170677	MEIS2	Meis homeobox 2						X			X; X4
	NM_020160	MEIS3	Meis homeobox 3					X
	AK054814	MEIS3P1	Meis homeobox 3 pseudogene 1					X
	NM_130803	MEN1	Multiple endocrine neoplasia I					X
	NM_006838	METAP2	Methionyl aminopeptidase 2						X
	NM_203304	MEX3D	Mex-3 homolog D (C. elegans)					X
	BC028033	MFAP2	Microfibrillar-associated protein 2					XX	X			X4
	NM_001198695	MFAP4	Microfibrillar-associated protein 4			X						X; X4
	BF345974	MFGE8	Milk fat globule-EGF factor 8 protein		X	X		X				X4
	NM_004225	MFHAS1	Malignant fibrous histiocytoma amplified sequence 1						X
	AF370364	MFSD2A	Major facilitator superfamily domain containing 2A					XX				X
	NM_017694	MFSD6	Major facilitator superfamily domain containing 6						X			X
	NM_001120	MFSD10	Major facilitator superfamily domain containing 10						X
	BC002753	MFSD11	Major facilitator superfamily domain containing 11		X							X
	NM_004668	MGAM	Maltase-glucoamylase (alpha-glucosidase)		X
	NM_001114618	MGAT1	Mannosyl (alpha-1,3-)-glycoprotein beta-1,2-N-acetylglucosaminyltransferase		X				X
	AK123482	MGST1	Microsomal glutathione S-transferase 1						X
	BX538128	MGST2	Microsomal glutathione S-transferase 2						X
	BX537737	MGST3	Microsomal glutathione S-transferase 3		X				X
	NM_005931	MICA	MHC class I polypeptide-related sequence A					X	X
	NM_000381	MID1	Midline 1 (Opitz/BBB syndrome)						X			X; X4
	NM_001042533	MINA	MYC induced nuclear antigen			X		XX				X; X4
	BC094686	MINK1	Misshapen-like kinase 1						X			X
	NM_004897	MINPP1	Multiple inositol-polyphosphate phosphatase 1						X
	X65550	MKI67	Antigen identified by monoclonal antibody Ki-67						X			X
	NM_014730	MLEC	Malectin						X			X; X4
	NM_000249	MLH1	MutL homolog 1, colon cancer, nonpolyposis type 2 (E. coli)						X			X
	NM_001197104	MLL	Myeloid/lymphoid or mixed-lineage leukemia						X			X
	NM_004529	MLLT3	Myeloid/lymphoid or mixed-lineage leukemia; translocated to, 3						X
	BC022448	MLLT11	Myeloid/lymphoid or mixed-lineage leukemia; translocated to, 11			X						X4
	NM_002421	MMP1	Matrix metallopeptidase 1	XX	X		XX					X4
	NM_004530	MMP2	Matrix metallopeptidase 2						X			X
	BQ688566	MMP7	Matrix metallopeptidase 7						X			X4
	NM_004994	MMP9	Matrix metallopeptidase 9				XX	X				X; X4
	NM_002426	MMP12	Matrix metallopeptidase 12						X
	NM_002427	MMP13	Matrix metallopeptidase 13				XX
	NM_002428	MMP15	Matrix metallopeptidase 15				X		X			X4
	NM_007351	MMRN1	Multimerin 1			X
	BC032319	MNDA	Myeloid cell nuclear differentiation antigen						X			X4
	NM_020310	MNT	MAX binding protein						X
	AL832474	MOBKL2A	MOB1, Mps One Binder kinase activator-like 2A (yeast)					XX
	NM_014484	MOCS3	Molybdenum cofactor synthesis 3		X1
	NM_206809	MOG	Myelin oligodendrocyte glycoprotein		X				XX
	NM_058165	MOGAT1	Monoacylglycerol O-acyltransferase 1					X
	AK125512	MOSC2	MOCO sulphurase C-terminal domain containing 2			X
	NM_015529	MOXD1	Monooxygenase, DBH-like 1	X
	BM542186	MPDU1	Mannose-P-dolichol utilization defect 1						X
	AK093702	MPP1	Membrane protein, palmitoylated 1, 55kDa						X			X4
	NM_001044370	MPPED1	Metallophosphoesterase domain containing 1						X
	AB020671	MPRIP	Myosin phosphatase Rho interacting protein						X
	AK093305	MPV17	MpV17 mitochondrial inner membrane protein						X			X4
	NM_005797	MPZL2	Myelin protein zero-like 2			X			X			X; X4
	AK095399	MPZL3	Myelin protein zero-like 3					XX
	J05550	MRC1	Mannose receptor, C type 1						X			X4
	NM_005590	MRE11A	MRE11 meiotic recombination 11 homolog A						X
	NM_001031727	MRI1	Methylthioribose-1-phosphate isomerase homolog						X
	BQ058130	MRPL16	Mitochondrial ribosomal protein L16					X
	NM_014763	MRPL19	Mitochondrial ribosomal protein L19						X
	BM912866	MRPL28	Mitochondrial ribosomal protein L28						X
	AK094440	MRPL33	Mitochondrial ribosomal protein L33						X
	AK123252	MRPL49	Mitochondrial ribosomal protein L49						X
	CR623075	MRPS2	Mitochondrial ribosomal protein S2						X
	BU149479	MRPS12	Mitochondrial ribosomal protein S12					X
	NM_001100163	MRVI1	Murine retrovirus integration site 1 homolog					XX
	AK026454	MS4A6A	Membrane-spanning 4-domains, subfamily A, member 6A						X			X4
	NM_078628	MSL3	Male-specific lethal 3 homolog					X				X4
	NM_002444	MSN	Moesin						X			X4
	NM_020998	MST1	Macrophage stimulating 1 (hepatocyte growth factor-like)					X
	BU663337	MT1B	Metallothionein 1B						X			X; X4
	BU535774	MT1E	Metallothionein 1E						X			X; X4
	BC108722	MT1F	Metallothionein 1F			X			X			X; X4
	BI768538	MT1H	Metallothionein 1H			X						X; X4
	BI835300	MT1L	Metallothionein 1L (gene/pseudogene)						X			X4
	BI488702	MT1M	Metallothionein 1M			X
	AF333388	MT1P2	Metallothionein 1 pseudogene 2			X						X4
	BC053882	MT1X	Metallothionein 1X			X			X			X; X4
	NM_007358	MTF2	Metal response element binding transcription factor 2					XX	X
	NM_005956	MTHFD1	Methylenetetrahydrofolate dehydrogenase (NADP+ dependent) 1, methenyltetrahydrofolate cyclohydrolase, formyltetrahydrofolate synthetase						X
	NM_005957	MTHFR	Methylenetetrahydrofolate reductase (NAD(P)H)							X3
	NM_001005369	MTIF2	Mitochondrial translational initiation factor 2						XX
	AK128308	MTL5	Metallothionein-like 5, testis-specific (tesmin)					X
	NM_021090	MTMR3	Myotubularin related protein 3						X
	NM_004687	MTMR4	Myotubularin related protein 4						X			X4
	NM_004686	MTMR7	Myotubularin related protein 7		X
	NM_001145862	MTMR11	Myotubularin related protein 11		X							X; X4
	U88966	MTOR	Mechanistic target of rapamycin (serine/threonine kinase)						X
	NM_001128619	MTPN	Myotrophin		X				X
	NM_002454	MTRR	5-methyltetrahydrofolate-homocysteine methyltransferase reductase						X
	NM_138383	MTSS1L	Metastasis suppressor 1-like					X
	NM_001001924	MTUS1	Microtubule associated tumor suppressor 1			X						X; X4
	NM_018406	MUC4	Mucin 4, cell surface associated						X
	NM_001098516	MUC20	Mucin 20, cell surface associated					X
	NM_001010909	MUC21	Mucin 21, cell surface associated					X
	NM_025128	MUS81	MUS81 endonuclease homolog		X
	NM_000255	MUT	Methylmalonyl CoA mutase						X
	AB209229	MVD	Mevalonate (diphospho) decarboxylase						X
	AK126107	MX2	Myxovirus (influenza virus) resistance 2 (mouse)						X
	NM_002357	MXD1	MAX dimerization protein 1						X
	AK024501	MXD4	MAX dimerization protein 4						X
	NM_130439	MXI1	MAX interactor 1						X			X; X4
	AK095966	MXRA8	Matrix-remodelling associated 8			X						X4
	NM_001130173	MYB	V-myb myeloblastosis viral oncogene homolog (avian)					XX
	NM_014520	MYBBP1A	MYB binding protein (P160) 1a					X	X
	NM_002467	MYC	V-myc myelocytomatosis viral oncogene homolog (avian)		X	X						X
	NM_016132	MYEF2	Myelin expression factor 2						X			X4
	NM_005963	MYH1	Myosin, heavy chain 1, skeletal muscle, adult	X					X
	NM_017534	MYH2	Myosin, heavy chain 2, skeletal muscle, adult						X			X4
	NM_020884	MYH7B	Myosin, heavy chain 7B, cardiac muscle, beta						X
	AB210026	MYH10	Myosin, heavy chain 10, non-muscle		X				X			X4
	NM_001040113	MYH11	Myosin, heavy chain 11, smooth muscle						X
	BF790783	MYL1	Myosin, light chain 1, alkali; skeletal, fast						X
	BF673973	MYL2	Myosin, light chain 2, regulatory, cardiac, slow					X				X
	BC009790	MYL3	Myosin, light chain 3, alkali; ventricular, skeletal, slow					X				X; X4
	BM919855	MYL4	Myosin, light chain 4, alkali; atrial, embryonic						X		X	X4
	BM546656	MYL6	Myosin, light chain 6, alkali, smooth muscle and non-muscle					XX
	BQ673169	MYL6B	Myosin, light chain 6B, alkali, smooth muscle and non-muscle						X
	BC002778	MYL10	Myosin, light chain 10, regulatory	X
	AK057715	MYL12A	Myosin, light chain 12A, regulatory, non-sarcomeric						X
	NM_013262	MYLIP	Myosin regulatory light chain interacting protein						X
	BF575830	MYLPF	Myosin light chain, phosphorylatable, fast skeletal muscle	X
	NM_001080779	MYO1C	Myosin IC						XX
	NM_018728	MYO5C	Myosin VC						X
	NM_004999	MYO6	Myosin VI			X						X4
	NM_000260	MYO7A	Myosin VIIA						X
	AB209841	MYO9A	Myosin IXA		X; X1				X
	AF418290	MYO15B	Myosin XVB pseudogene						X
	D86970	MYO18A	Myosin XVIIIA						X
	NM_003803	MYOM1	Myomesin 1, 185kDa						X
	BC044311	MYPOP	Myb-related transcription factor, partner of profilin					X
	NM_001099412	MYST3	MYST histone acetyltransferase (monocytic leukemia) 3					X
	AL832677	N4BP2L1	NEDD4 binding protein 2-like 1						X
	NM_014887	N4BP2L2	NEDD4 binding protein 2-like 2						X		X
	AK296593	NAA10	N(alpha)-acetyltransferase 10, NatA catalytic subunit					X
	CR607693	NAA20	N(alpha)-acetyltransferase 20, NatB catalytic subunit						X
	NM_144653	NACC2	NACC family member 2, BEN and BTB (POZ) domain containing							X3
	NM_000262	NAGA	N-acetylgalactosaminidase, alpha-					X
	NM_004536	NAIP	NLR family, apoptosis inhibitory protein					X
	CR624153	NANS	N-acetylneuraminic acid synthase						X
	NM_153757	NAP1L5	Nucleosome assembly protein 1-like 5						X
	NM_001122838	NAPEPLD	N-acyl phosphatidylethanolamine phospholipase D					X
	AF098484	NAPSA	Napsin A aspartic peptidase					X
	AY700118	NASP	Nuclear autoantigenic sperm protein (histone-binding)					XX
	NM_001160170	NAT1	N-acetyltransferase 1 (arylamine N-acetyltransferase)		X
	NM_182964	NAV2	Neuron navigator 2					XX
	NM_002485	NBN	Nibrin		X				X
	BC034248	NBR2	Neighbor of BRCA1 gene 2 (non-protein coding)						X
	NM_181351	NCAM1	Neural cell adhesion molecule 1			X						X4
	NM_004386	NCAN	Neurocan					X
	D63880	NCAPD2	Non-SMC condensin I complex, subunit D2					XX	X			X
	NM_001185011	NCAPH2	Non-SMC condensin II complex, subunit H2					X
	AK093216	NCBP2	Nuclear cap binding protein subunit 2, 20kDa						X
	AB209647	NCF2	Neutrophil cytosolic factor 2						X			X4
	NM_005337	NCKAP1L	NCK-associated protein 1-like						X			X4
	AK128584	NCL	Nucleolin						X
	NM_181659	NCOA3	Nuclear receptor coactivator 3						X
	NM_001145260	NCOA4	Nuclear receptor coactivator 4						X
	BM917537	NCR3	Natural cytotoxicity triggering receptor 3					XX
	BC047621	NCSTN	Nicastrin						X
	NM_006101	NDC80	NDC80 homolog, kinetochore complex component					X				X
	AK128068	NDRG3	NDRG family member 3							X3
	NM_001543	NDST1	N-deacetylase/N-sulfotransferase (heparan glucosaminyl) 1						X
	NM_003635	NDST2	N-deacetylase/N-sulfotransferase (heparan glucosaminyl) 2		X1
	BM918631	NDUFA1	NADH dehydrogenase (ubiquinone) 1 alpha subcomplex, 1, 7.5kDa					X	X
	BF686835	NDUFA2	NADH dehydrogenase (ubiquinone) 1 alpha subcomplex, 2, 8kDa						X
	AK094275	NDUFA4L2	NADH dehydrogenase (ubiquinone) 1 alpha subcomplex, 4-like 2						X
	NM_005000	NDUFA5	NADH dehydrogenase (ubiquinone) 1 alpha subcomplex, 5, 13kDa						X			X; X4
	NM_004544	NDUFA10	NADH dehydrogenase (ubiquinone) 1 alpha subcomplex, 10, 42kDa						X
	BQ954224	NDUFAF2	NADH dehydrogenase (ubiquinone) 1 alpha subcomplex, assembly factor 2						X
	BX648034	NDUFB5	NADH dehydrogenase (ubiquinone) 1 beta subcomplex, 5, 16kDa						X
	BM923464	NDUFB8	NADH dehydrogenase (ubiquinone) 1 beta subcomplex, 8, 19kDa						X
	BM467531	NDUFC1	NADH dehydrogenase (ubiquinone) 1, subcomplex unknown, 1, 6kDa		X1							X
	BC030833	NDUFS1	NADH dehydrogenase (ubiquinone) Fe-S protein 1, 75kDa (NADH-coenzyme Q reductase)						X
	CD385254	NDUFS5	NADH dehydrogenase (ubiquinone) Fe-S protein 5, 15kDa (NADH-coenzyme Q reductase)							X3
	BM919105	NDUFS6	NADH dehydrogenase (ubiquinone) Fe-S protein 6, 13kDa (NADH-coenzyme Q reductase)							X3
	AK126693	NDUFS7	NADH dehydrogenase (ubiquinone) Fe-S protein 7, 20kDa (NADH-coenzyme Q reductase)						X
	BM805902	NDUFV1	NADH dehydrogenase (ubiquinone) flavoprotein 1, 51kDa						X
	BM913384	NDUFV2	NADH dehydrogenase (ubiquinone) flavoprotein 2, 24kDa		X1				X
	GQ859162	NEAT1	Nuclear paraspeckle assembly transcript 1 (non-protein coding)		X1
	BC016979	NECAB2	N-terminal EF-hand calcium binding protein 2						X
	NM_001144967	NEDD4L	Neural precursor cell expressed, developmentally down-regulated 4-like		X
	AK125214	NEDD8	Neural precursor cell expressed, developmentally down-regulated 8						X
	BC096757	NEFM	Neurofilament, medium polypeptide		X
	NM_001145108	NELL2	NEL-like 2 (chicken)					XX	X			X; X4
	AF346509	NFAT5	Nuclear factor of activated T-cells 5, tonicity-responsive					XX
	NM_004289	NFE2L3	Nuclear factor (erythroid-derived 2)-like 3		X				X			X; X4
	NM_005384	NFIL3	Nuclear factor, interleukin 3 regulated		X				X
	NM_001001716	NFKBIB	Nuclear factor of kappa light polypeptide gene enhancer in B-cells inhibitor, beta						X			X4
	NM_004556	NFKBIE	Nuclear factor of kappa light polypeptide gene enhancer in B-cells inhibitor, epsilon						X
	NM_002504	NFX1	Nuclear transcription factor, X-box binding 1						XX
	NM_002505	NFYA	Nuclear transcription factor Y, alpha						X
	NM_006166	NFYB	Nuclear transcription factor Y, beta						X
	AK055329	NFYC	Nuclear transcription factor Y, gamma	X
	AK124318	NGDN	Neuroguidin, EIF4E binding protein						X
	NM_002508	NID1	Nidogen 1						X
	NM_007361	NID2	Nidogen 2 (osteonidogen)						X			X
	NM_015384	NIPBL	Nipped-B homolog						X
	NM_005385	NKTR	Natural killer-tumor recognition sequence						X
	NM_003317	NKX2-1	NK2 homeobox 1					X				X
	BC064663	NLK	Nemo-like kinase					X				X; X4
	NM_032206	NLRC5	NLR family, CARD domain containing 5					X	X
	NM_033004	NLRP1	NLR family, pyrin domain containing 1							X3
	NM_017852	NLRP2	NLR family, pyrin domain containing 2						X
	NM_021077	NMB	Neuromedin B						X			X; X4
	BG114681	NME1	Non-metastatic cells 1, protein (NM23A) expressed in						X			X; X4
	BU196357	NME3	Non-metastatic cells 3, protein expressed in						X	X3
	NM_003551	NME5	Non-metastatic cells 5, protein expressed in (nucleoside-diphosphate kinase)						X
	NM_021079	NMT1	N-myristoyltransferase 1						X
	BF034907	NMU	Neuromedin U						X			X4
	NM_012343	NNT	Nicotinamide nucleotide transhydrogenase			X
	NM_015658	NOC2L	Nucleolar complex associated 2 homolog					X
	NM_006092	NOD1	Nucleotide-binding oligomerization domain containing 1			X
	NM_014287	NOMO1	NODAL modulator 1						X
	NM_001145408	NONO	Non-POU domain containing, octamer-binding		X
	NM_001204218	NOS1	Nitric oxide synthase 1 (neuronal)						X
	NM_017617	NOTCH1	Notch 1					X
	NM_024408	NOTCH2	Notch 2					X	X		X	X4
	BX537434	NOTCH2NL	Notch 2 N-terminal like						X
	NM_004557	NOTCH4	Notch 4						X
	NM_178493	NOTUM	Notum pectinacetylesterase homolog					XX
	NM_002514	NOV	Nephroblastoma overexpressed gene			X			X
	BC035412	NPAS2	Neuronal PAS domain protein 2						X
	NM_002519	NPAT	Nuclear protein, ataxia-telangiectasia locus						X
	NM_024663	NPEPL1	Aminopeptidase-like 1						X
	NM_015102	NPHP4	Nephronophthisis 4						X
	BM541948	NPM1	Nucleophosmin (nucleolar phosphoprotein B23, numatrin)						X			X
	BX648258	NPRL3	Nitrogen permease regulator-like 3						X
	BC048275	NPTX2	Neuronal pentraxin II		X							X4
	AB209237	NPY1R	Neuropeptide Y receptor Y1						X
	NM_000903	NQO1	NAD(P)H dehydrogenase, quinone 1			X			X			X4
	NM_021724	NR1D1	Nuclear receptor subfamily 1, group D, member 1						X			X4
	NM_005126	NR1D2	Nuclear receptor subfamily 1, group D, member 2		X; X1				X		X
	AJ009936	NR1I2	Nuclear receptor subfamily 1, group I, member 2						X
	NM_003298	NR2C2	Nuclear receptor subfamily 2, group C, member 2		X
	NM_000901	NR3C2	Nuclear receptor subfamily 3, group C, member 2						X
	NM_021005	NR2F2	Nuclear receptor subfamily 2, group F, member 2		X1							X4
	AK131566	NR4A1	Nuclear receptor subfamily 4, group A, member 1		X; X1							X
	NM_002524	NRAS	Neuroblastoma RAS viral (v-ras) oncogene homolog						X			X
	NM_002525	NRD1	Nardilysin (N-arginine dibasic convertase)						X
	NM_003489	NRIP1	Nuclear receptor interacting protein 1		X			XX				X4
	NM_006178	NSF	N-ethylmaleimide-sensitive factor						X
	AK128722	NSFL1C	NSFL1 (p97) cofactor (p47)						X
	NM_003580	NSMAF	Neutral sphingomyelinase (N-SMase) activation associated factor						X
	NM_152729	NT5DC1	5'-nucleotidase domain containing 1					X
	NM_002526	NT5E	5'-nucleotidase, ecto (CD73)			X					X	X4
	CR936794	NTRK1	Neurotrophic tyrosine kinase, receptor, type 1				XX
	BC152462	NUAK1	NUAK family, SNF1-like kinase, 1					X	X
	CR749209	NUAK2	NUAK family, SNF1-like kinase, 2			X						X4
	AF459743	NUB1	Negative regulator of ubiquitin-like proteins 1					X
	NM_002484	NUBP1	Nucleotide binding protein 1						X
	BM802700	NUDT2	Nudix (nucleoside diphosphate linked moiety X)-type motif 2						X
	NM_031438	NUDT12	Nudix (nucleoside diphosphate linked moiety X)-type motif 12		X
	NM_017681	NUP62CL	Nucleoporin 62kDa C-terminal like						X			X4
	NM_002532	NUP88	Nucleoporin 88kDa						X
	AK294176	NUP93	Nucleoporin 93kDa						X
	NM_020401	NUP107	Nucleoporin 107kDa						X
	AB210024	NUP153	Nucleoporin 153kDa					X
	NM_015354	NUP188	Nucleoporin 188kDa							X3
	BC105998	NUP214	Nucleoporin 214kDa		X				X
	NM_002533	NVL	Nuclear VCP-like						X
	NM_001081491	NXF1	Nuclear RNA export factor 1						X			X
	BM809200	NXT1	NTF2-like export factor 1						X
	AB044545	OAS3	2'-5'-oligoadenylate synthetase 3, 100kDa					XX
	AB208817	OAT	Ornithine aminotransferase					X				X
	NM_001098623	OBSCN	Obscurin, cytoskeletal calmodulin and titin-interacting RhoGEF		X				XX
	NM_182577	ODF3L2	Outer dense fiber of sperm tails 3-like 2					X
	NM_001163278	ODZ1	Odz, odd Oz/ten-m homolog 1			X						X; X4
	NM_001122679	ODZ2	Odz, odd Oz/ten-m homolog 2					XX
	NM_003611	OFD1	Oral-facial-digital syndrome 1		X				X
	NM_002541	OGDH	Oxoglutarate (alpha-ketoglutarate) dehydrogenase (lipoamide)						X			X; X4
	NM_014279	OLFM1	Olfactomedin 1						X			X
	NM_002543	OLR1	Oxidized low density lipoprotein (lectin-like) receptor 1						X
	BC038433	OPRL1	Opiate receptor-like 1		X				X
	NM_014359	OPTC	Opticin				X
	BC140738	OR4A47	Olfactory receptor, family 4, subfamily A, member 47					X
	BC136991	OR5A2	Olfactory receptor, family 5, subfamily A, member 2					X
	BC030991	OR7E91P	Olfactory receptor, family 7, subfamily E, member 91 pseudogene					XX
	NM_001004475	OR10T2	Olfactory receptor, family 10, subfamily T, member 2					X
	NM_001004755	OR51L1	Olfactory receptor, family 51, subfamily L, member 1					X
	BM558579	ORAI1	ORAI calcium release-activated calcium modulator 1					X
	BC015555	ORAI3	ORAI calcium release-activated calcium modulator 3						X
	NM_181837	ORC3	Origin recognition complex, subunit 3						X			X
	NM_002553	ORC5	Origin recognition complex, subunit 5						X
	NM_020896	OSBPL5	Oxysterol binding protein-like 5						X
	AB208886	OSBPL7	Oxysterol binding protein-like 7						X
	NM_017784	OSBPL10	Oxysterol binding protein-like 10			X
	NM_001080440	OTOL1	Otolin 1 homolog (zebrafish)					X
	NR_003089	OTUB1	OTU domain, ubiquitin aldehyde binding 1					X
	NM_001145373	OTUD1	OTU domain containing 1					XX
	NM_015207	OTUD3	OTU domain containing 3							X3
	NM_001102653	OTUD4	OTU domain containing 4					XX
	AB208783	OVGP1	Oviductal glycoprotein 1, 120kDa						X
	BQ448255	OVOL3	Ovo-like 3					X
	NM_005015	OXA1L	Oxidase (cytochrome c) assembly 1-like						X
	AK308868	P2RX4	Purinergic receptor P2X, ligand-gated ion channel, 4						X
	NM_002562	P2RX7	Purinergic receptor P2X, ligand-gated ion channel, 7						X
	NM_178129	P2RY8	Purinergic receptor P2Y, G-protein coupled, 8					X
	NM_004199	P4HA2	Prolyl 4-hydroxylase, alpha polypeptide II					XX				X; X4
	NM_002568	PABPC1	Poly(A) binding protein, cytoplasmic 1					XX	XX
	NM_001135653	PABPC4	Poly(A) binding protein, cytoplasmic 4 (inducible form)						X			X
	NM_080832	PABPC5	Poly(A) binding protein, cytoplasmic 5						X
	BX647215	PACRGL	PARK2 co-regulated-like					X
	AK311730	PAEP	Progestagen-associated endometrial protein	X
	BU941413	PAGE1	P antigen family, member 1 (prostate associated)	XX
	NM_001128620	PAK1	P21 protein (Cdc42/Rac)-activated kinase 1						X
	BX648213	PALMD	Palmdelphin						X
	NM_000919	PAM	Peptidylglycine alpha-amidating monooxygenase		X				XX			X4
	NM_001127460	PAN2	PAN2 poly(A) specific ribonuclease subunit homolog						X
	BX648891	PANK3	Pantothenate kinase 3						X
	NM_173462	PAPLN	Papilin, proteoglycan-like sulfated glycoprotein		X							X
	NM_001015880	PAPSS2	3'-phosphoadenosine 5'-phosphosulfate synthase 2			X						X; X4
	NM_019619	PARD3	Par-3 partitioning defective 3 homolog (C. elegans)						X
	NM_003631	PARG	Poly (ADP-ribose) glycohydrolase					X
	NM_001618	PARP1	Poly (ADP-ribose) polymerase 1					XX				X
	AK001980	PARP2	Poly (ADP-ribose) polymerase 2						X
	NM_005485	PARP3	Poly (ADP-ribose) polymerase family, member 3						X
	AF158255	PARP4	Poly (ADP-ribose) polymerase family, member 4		X							X4
	NM_003466	PAX8	Paired box 8			X						X4
	NM_022129	PBLD	Phenazine biosynthesis-like protein domain containing					XX
	NM_018313	PBRM1	Polybromo 1						X
	NM_006195	PBX3	Pre-B-cell leukemia homeobox 3							X3		X; X4
	NM_020524	PBXIP1	Pre-B-cell leukemia homeobox interacting protein 1						X
	BM550965	PCBD1	Pterin-4 alpha-carbinolamine dehydratase/dimerization cofactor of hepatocyte nuclear factor 1 alpha						X
	NM_006196	PCBP1	Poly(rC) binding protein 1						X			X; X4
	NM_005016	PCBP2	Poly(rC) binding protein 2						X			X; X4
	AL122056	PCCA	Propionyl CoA carboxylase, alpha polypeptide						X
	NM_001173523	PCDH7	Protocadherin 7	X					X			X4
	NM_002590	PCDH8	Protocadherin 8						X
	NM_203487	PCDH9	Protocadherin 9						X
	NM_001040429	PCDH17	Protocadherin 17						X
	NM_014005	PCDHA@	Protocadherin alpha cluster, complex locus						X
	AF052684	PCDHG@	protocadherin gamma cluster						X			X
	NM_033026	PCLO	Piccolo (presynaptic cytomatrix protein)						X			X; X4
	NM_005389	PCMT1	Protein-L-isoaspartate (D-aspartate) O-methyltransferase						X			X
	BM462208	PCNA	Proliferating cell nuclear antigen					X				X
	NM_006031	PCNT	Pericentrin					X
	BC043562	PCSK6	Proprotein convertase subtilisin/kexin type 6					X				X
	AL832809	PCSK7	Proprotein convertase subtilisin/kexin type 7					X
	NM_016297	PCYOX1	Prenylcysteine oxidase 1						X
	NM_024028	PCYOX1L	Prenylcysteine oxidase 1 like					X
	NM_004845	PCYT1B	Phosphate cytidylyltransferase 1, choline, beta						X			X; X4
	NM_025239	PDCD1LG2	Programmed cell death 1 ligand 2					X
	NM_002598	PDCD2	Programmed cell death 2						X			X4
	BM907994	PDCD5	Programmed cell death 5		X1
	BC152406	PDCD6	Programmed cell death 6						X
	NM_001111307	PDE4A	Phosphodiesterase 4A, cAMP-specific						X			X4
	NM_001037341	PDE4B	Phosphodiesterase 4B, cAMP-specific		X				XX
	NM_000283	PDE6B	Phosphodiesterase 6B, cGMP-specific, rod, beta						X
	BF316165	PDE6D	Phosphodiesterase 6D, cGMP-specific, rod, delta						X
	AK127770	PDE9A	Phosphodiesterase 9A			X				X3
	NM_002607	PDGFA	Platelet-derived growth factor alpha polypeptide		X							X; X4
	NM_006206	PDGFRA	Platelet-derived growth factor receptor, alpha polypeptide					XX				X
	NM_003477	PDHX	Pyruvate dehydrogenase complex, component X						XX
	NM_004911	PDIA4	Protein disulfide isomerase family A, member 4						X
	NM_002610	PDK1	Pyruvate dehydrogenase kinase, isozyme 1						X
	NM_002612	PDK4	Pyruvate dehydrogenase kinase, isozyme 4						X			X
	AK091847	PDLIM1	PDZ and LIM domain 1		X				X			X4
	BX647263	PDLIM3	PDZ and LIM domain 3			X			X
[truncated: 1,460 more rows]

## Sheet: References
References
Radiation-induced tumors (Transcriptome, proteome)
Boltze, C., Riecke, A., Ruf, C.G., Port, M., Nizze, H., Kugler, C., Miethke, C., Wiest, N., and Abend, M. Sporadic and radiation-associated papillary thyroid cancers can be distinguished using routine immunohistochemistry. Oncol Rep 2009, 22(3): 459-467.
Detours, V., Delys, L., Libert, F., Weiss Solis, D., Bogdanova, T., Dumont, J.E., Franc, B., Thomas, G., and Maenhaut, C. Genome-wide gene expression profiling suggests distinct radiation susceptibilities in sporadic and post-Chernobyl papillary thyroid cancers. Br J Cancer 2007, 97(6): 818-825.
Ory, C., Ugolin, N., Levalois, C., Lacroix, L., Caillou, B., Bidart, J.M., Schlumberger, M., Diallo, I., de Vathaire, F., Hofman, P. et al. Gene expression signature discriminates sporadic from post-radiotherapy-induced thyroid tumors. Endocr Relat Cancer 2011, 18(1): 193-206.
Port, M., Boltze, C., Wang, Y., Roper, B., Meineke, V., and Abend, M. A radiation-induced gene signature distinguishes post-chernobyl from sporadic papillary thyroid cancers. Radiat Res 2007, 168(6): 639-649.
Ugolin, N., Ory, C., Lefevre, E., Benhabiles, N., Hofman, P., Schlumberger, M., and Chevillard, S. Stategy to find molecular signatures in a small series of rare cancers: validation for radiation-induced breast and thyroid tumors PloS One 2011, 6(8): e23581.
Stein, L., Rothschild, J., Luce, J., Cowell, J.K., Thomas, G., Bogdanova, T.I., Tronko, M.D., and Hawthorn, L. Copy number and gene expression alterations in radiation-induced papillary thyroid carcinoma from chernobyl pediatric patients. Thyroid 2010, 20(5): 475-487.
Radiation-induced tumors (Genomic studies)
Stein, L., Rothschild, J., Luce, J., Cowell, J.K., Thomas, G., Bogdanova, T.I., Tronko, M.D., and Hawthorn, L. Copy number and gene expression alterations in radiation-induced papillary thyroid carcinoma from chernobyl pediatric patients. Thyroid 2010, 20(5): 475-487.
Hess, J., Thomas, G., Braselmann, H., Bauer, V., Bogdanova, T., Wienberg, J., Zitzelsberger, H., and Unger, K. Gain of chromosome band 7q11 in papillary thyroid carcinomas of young patients is associated with exposure to low-dose irradiation. Proc Natl Acad Sci U S A 2011, 108(23): 9595-9600.
Cellular response to radiation exposure (models)
Adachi, S., Ryo, H., Hongyo, T., Nakajima, H., Tsuboi-Kikuya, R., Tokita, Y., Matsuzuka, F., Hiramatsu, K., Fujikawa, K., Itoh, T. et al. Effects of fission neutrons on human thyroid tissues maintained in SCID mice. Mutat Res 2010, 696(2): 107-113.
Sanzari, J.K., Nuth, M., and Kennedy, A.R. Induction of cytokine gene expression in human thyroid epithelial cells irradiated with HZE particles (iron ions). Radiat Res 2009, 172(4): 437-443.
Abou-El-Ardat K, Monsieurs P, Anastasov N, Atkinson M, Derradji H, De Meyer T, Bekaert S, Van Criekinge W and Baatout S. Low dose irradiation of thyroid cells reveals a unique transcriptomic and epigenetic signature in RET/PTC-positive cells. Mutat Res. 2011 Oct 20. [PMID: 22027090]
Sporadic tumors
Aldred, M.A., Huang, Y., Liyanarachchi, S., Pellegata, N.S., Gimm, O., Jhiang, S., Davuluri, R.V., de la Chapelle, A., and Eng, C. Papillary and follicular thyroid carcinomas show distinctly different microarray expression profiles and can be distinguished by a minimum of five genes. J Clin Oncol 2004, 22(17): 3531-3539.
Barden, C.B., Shister, K.W., Zhu, B., Guiter, G., Greenblatt, D.Y., Zeiger, M.A., and Fahey, T.J., 3rd. Classification of follicular thyroid tumors by molecular signature: results of gene profiling. Clin Cancer Res 2003, 9(5): 1792-1800.
Borrello, M.G., Alberti, L., Fischer, A., Degl'innocenti, D., Ferrario, C., Gariboldi, M., Marchesi, F., Allavena, P., Greco, A., Collini, P. et al. Induction of a proinflammatory program in normal human thyrocytes by the RET/PTC1 oncogene. Proc Natl Acad Sci U S A 2005, 102(41): 14825-14830.
Brown, L.M., Helmke, S.M., Hunsucker, S.W., Netea-Maier, R.T., Chiang, S.A., Heinz, D.E., Shroyer, K.R., Duncan, M.W., and Haugen, B.R. Quantitative and qualitative differences in protein expression between papillary thyroid carcinoma and normal thyroid tissue. Mol Carcinog 2006, 45(8): 613-626.
Cerutti, J.M., Delcelo, R., Amadei, M.J., Nakabashi, C., Maciel, R.M., Peterson, B., Shoemaker, J., and Riggins, G.J. A preoperative diagnostic test that distinguishes benign from malignant thyroid carcinoma based on gene expression. J Clin Invest 2004, 113(8): 1234-1242.
Chevillard, S., Ugolin, N., Vielh, P., Ory, K., Levalois, C., Elliott, D., Clayman, G.L., and El-Naggar, A.K. Gene expression profiling of differentiated thyroid neoplasms: diagnostic and clinical implications. Clin Cancer Res 2004, 10(19): 6586-6597.
Delys, L., Detours, V., Franc, B., Thomas, G., Bogdanova, T., Tronko, M., Libert, F., Dumont, J.E., and Maenhaut, C. Gene expression and the biological phenotype of papillary thyroid carcinomas. Oncogene 2007, 26(57): 7894-7903.
Denning, K.M., Smyth, P.C., Cahill, S.F., Finn, S.P., Conlon, E., Li, J., Flavin, R.J., Aherne, S.T., Guenther, S.M., Ferlinz, A. et al. A molecular expression signature distinguishing follicular lesions in thyroid carcinoma using preamplification RT-PCR in archival samples. Mod Pathol 2007, 20(10): 1095-1102.
Durand, S., Ferraro-Peyret, C., Selmi-Ruby, S., Paulin, C., El Atifi, M., Berger, F., Berger-Dutrieux, N., Decaussin, M., Peix, J.L., Bournaud, C. et al. Evaluation of gene expression profiles in thyroid nodule biopsy material to diagnose thyroid cancer. J Clin Endocrinol Metab 2008, 93(4): 1195-1202.
Finley, D.J., Arora, N., Zhu, B., Gallagher, L., and Fahey, T.J., 3rd. Molecular profiling distinguishes papillary carcinoma from benign thyroid nodules. J Clin Endocrinol Metab 2004, 89(7): 3214-3223.
Finley, D.J., Lubitz, C.C., Wei, C., Zhu, B., and Fahey, T.J., 3rd. Advancing the molecular diagnosis of thyroid nodules: defining benign lesions by molecular profiling. Thyroid 2005, 15(6): 562-568.
Finley, D.J., Zhu, B., Barden, C.B., and Fahey, T.J., 3rd. Discrimination of benign and malignant thyroid nodules by molecular profiling. Ann Surg 2004, 240(3): 425-436; discussion 436-427.
Finley, D.J., Zhu, B., and Fahey, T.J., 3rd. Molecular analysis of Hurthle cell neoplasms by gene profiling. Surgery 136(6): 1160-1168.
Finn, S.P., Smyth, P., Cahill, S., Streck, C., O'Regan, E.M., Flavin, R., Sherlock, J., Howells, D., Henfrey, R., Cullen, M. et al. 2007. Expression microarray analysis of papillary thyroid carcinoma and benign thyroid tissue: emphasis on the follicular variant and potential markers of malignancy. Virchows Arch 2004, 450(3): 249-260.
Fluge, O., Bruland, O., Akslen, L.A., Lillehaug, J.R., and Varhaug, J.E. Gene expression in poorly differentiated papillary thyroid carcinomas. Thyroid 2006, 16(2): 161-175.
Fryknas, M., Wickenberg-Bolin, U., Goransson, H., Gustafsson, M.G., Foukakis, T., Lee, J.J., Landegren, U., Hoog, A., Larsson, C., Grimelius, L. et al. Molecular markers for discrimination of benign and malignant follicular thyroid tumors. Tumour Biol 2006, 27(4): 211-220.
Fujarewicz, K., Jarzab, M., Eszlinger, M., Krohn, K., Paschke, R., Oczko-Wojciechowska, M., Wiench, M., Kukulska, A., Jarzab, B., and Swierniak, A. A multi-gene approach to differentiate papillary thyroid carcinoma from benign lesions: gene selection using support vector machines with bootstrapping. Endocr Relat Cancer 2007, 14(3): 809-826.
Giordano, T.J., Kuick, R., Thomas, D.G., Misek, D.E., Vinco, M., Sanders, D., Zhu, Z., Ciampi, R., Roh, M., Shedden, K. et al. Molecular classification of papillary thyroid carcinoma: distinct BRAF, RAS, and RET/PTC mutation-specific gene expression profiles discovered by DNA microarray analysis. Oncogene 2005, 24(44): 6646-6656.
Giusti, L., Iacconi, P., Ciregia, F., Giannaccini, G., Donatini, G.L., Basolo, F., Miccoli, P., Pinchera, A., and Lucacchini, A. Fine-needle aspiration of thyroid nodules: proteomic analysis to identify cancer biomarkers. J Proteome Res 2008, 7(9): 4079-4088.
Gombos, K., Zele, E., Kiss, I., Varjas, T., Puskas, L., Kozma, L., Juhasz, F., Kovacs, E., Szanyi, I., and Ember, I. Characterization of microarray gene expression profiles of early stage thyroid tumours. Cancer Genomics Proteomics 2007, 4(6): 403-410.
Griffith, O.L., Melck, A., Jones, S.J., and Wiseman, S.M. Meta-analysis and meta-review of thyroid cancer gene expression profiling studies identifies important diagnostic biomarkers. J Clin Oncol 2006, 24(31): 5043-5051.
Huang, Y., Prasad, M., Lemon, W.J., Hampel, H., Wright, F.A., Kornacker, K., LiVolsi, V., Frankel, W., Kloos, R.T., Eng, C. et al. Gene expression in papillary thyroid carcinoma reveals highly consistent profiles. Proc Natl Acad Sci U S A 2001, 98(26): 15044-15049.
Igci, Y.Z., Arslan, A., Akarsu, E., Erkilic, S., Igci, M., Oztuzcu, S., Cengiz, B., Gogebakan, B., Cakmak, E.A., and Demiryurek, A.T. Differential expression of a set of genes in follicular and classic variants of papillary thyroid carcinoma. Endocr Pathol 2011, 22(2): 86-96.
Jarzab, B., Wiench, M., Fujarewicz, K., Simek, K., Jarzab, M., Oczko-Wojciechowska, M., Wloch, J., Czarniecka, A., Chmielik, E., Lange, D. et al. Gene expression profile of papillary thyroid cancer: sources of variability and diagnostic implications. Cancer Res 2005, 65(4): 1587-1597.
Kebebew, E., Peng, M., Reiff, E., Duh, Q.Y., Clark, O.H., and McMillan, A. Diagnostic and prognostic value of angiogenesis-modulating genes in malignant thyroid neoplasms. Surgery 2005, 138(6): 1102-1109; discussion 1109-1110.
Kebebew, E., Peng, M., Reiff, E., Duh, Q.Y., Clark, O.H., and McMillan, A. ECM1 and TMPRSS4 are diagnostic markers of malignant thyroid neoplasms and improve the accuracy of fine needle aspiration biopsy. Ann Surg 2005, 242(3): 353-361; discussion 361-353Kimmel, R.R., Zhao, L.P., Nguyen, D., Lee, S., Aronszajn, M., Cheng, C., Troshin, V.P., Abrosimov, A., Delrow, J., Tuttle, R.M. et al. 2006. Mic…
Krause, K., Eszlinger, M., Gimm, O., Karger, S., Engelhardt, C., Dralle, H., and Fuhrer, D. TFF3-based candidate gene discrimination of benign and malignant thyroid tumors in a region with borderline iodine deficiency. J Clin Endocrinol Metab 2008, 93(4): 1390-1393.
Lacroix, L., Lazar, V., Michiels, S., Ripoche, H., Dessen, P., Talbot, M., Caillou, B., Levillain, J.P., Schlumberger, M., and Bidart, J.M. Follicular thyroid tumors with the PAX8-PPARgamma1 rearrangement display characteristic genetic alterations. Am J Pathol 2005,167(1): 223-231.
Liang, H.S., Zhong, Y.H., Luo, Z.J., Huang, Y., Lin, H.D., Luo, M., Su, H.X., Zhou, S.B., and Xie, K.Q. Comparative analysis of protein expression in differentiated thyroid tumours: a multicentre study. J Int Med Res 2009, 37(3): 927-938.
Lubitz, C.C., Gallagher, L.A., Finley, D.J., Zhu, B., and Fahey, T.J., 3rd. Molecular analysis of minimally invasive follicular carcinomas by gene profiling. Surgery 2005, 138(6): 1042-1048; discussion 1048-1049.
Lubitz, C.C., Ugras, S.K., Kazam, J.J., Zhu, B., Scognamiglio, T., Chen, Y.T., and Fahey, T.J., 3rd. Microarray analysis of thyroid nodule fine-needle aspirates accurately classifies benign and malignant lesions. J Mol Diagn 2006, 8(4): 490-498.
Mazzanti, C., Zeiger, M.A., Costouros, N.G., Umbricht, C., Westra, W.H., Smith, D., Somervell, H., Bevilacqua, G., Alexander, H.R., and Libutti, S.K. Using gene expression profiling to differentiate benign versus malignant thyroid tumors. Cancer Res 2004, 64(8): 2898-2903.
Melillo, R.M., Castellone, M.D., Guarino, V., De Falco, V., Cirafici, A.M., Salvatore, G., Caiazzo, F., Basolo, F., Giannini, R., Kruhoffer, M. et al. The RET/PTC-RAS-BRAF linear signaling cascade mediates the motile and mitogenic phenotype of thyroid cancer cells. J Clin Invest 2005, 115(4): 1068-1081.
Montero-Conde, C., Martin-Campos, J.M., Lerma, E., Gimenez, G., Martinez-Guitarte, J.L., Combalia, N., Montaner, D., Matias-Guiu, X., Dopazo, J., de Leiva, A. et al. Molecular profiling related to poor prognosis in thyroid carcinoma. Combining gene expression data and biological information. Oncogene 2008, 27(11): 1554-1561.
Murphy, K.M., Chen, F., and Clark, D.P. Identification of immunohistochemical biomarkers for papillary thyroid carcinoma using gene expression profiling. Hum Pathol 2008, 39(3): 420-426.
Nikolova, D.N., Zembutsu, H., Sechanov, T., Vidinov, K., Kee, L.S., Ivanova, R., Becheva, E., Kocova, M., Toncheva, D., and Nakamura, Y. Genome-wide gene expression profiles of thyroid carcinoma: Identification of molecular targets for treatment of thyroid carcinoma. Oncol Rep 2008, 20(1): 105-121.
Oler, G., Camacho, C.P., Hojaij, F.C., Michaluart, P., Jr., Riggins, G.J., and Cerutti, J.M. Gene expression profiling of papillary thyroid carcinoma identifies transcripts correlated with BRAF mutational status and lymph node metastasis. Clin Cancer Res 2008, 14(15): 4735-4742.
Pauws, E., Veenboer, G.J., Smit, J.W., de Vijlder, J.J., Morreau, H., and Ris-Stalpers, C. Genes differentially expressed in thyroid carcinoma identified by comparison of SAGE expression profiles. Faseb J 2004, 18(3): 560-561.
Pita, J.M., Banito, A., Cavaco, B.M., and Leite, V. Gene expression profiling associated with the progression to poorly differentiated thyroid carcinomas. Br J Cancer 2009, 101(10): 1782-1791.
Prasad, N.B., Somervell, H., Tufano, R.P., Dackiw, A.P., Marohn, M.R., Califano, J.A., Wang, Y., Westra, W.H., Clark, D.P., Umbricht, C.B. et al. Identification of genes differentially expressed in benign versus malignant thyroid tumors. Clin Cancer Res 2008, 14(11): 3327-3337.
Rodrigues, R., Roque, L., Espadinha, C., Pinto, A., Domingues, R., Dinis, J., Catarino, A., Pereira, T., and Leite, V. Comparative genomic hybridization, BRAF, RAS, RET, and oligo-array analysis in aneuploid papillary thyroid carcinomas. Oncol Rep 2007, 18(4): 917-926.
Rosen, J., He, M., Umbricht, C., Alexander, H.R., Dackiw, A.P., Zeiger, M.A., and Libutti, S.K. A six-gene model for differentiating benign from malignant thyroid tumors on the basis of gene expression. Surgery 2005, 138(6): 1050-1056; discussion 1056-1057.
Salvatore, G., Nappi, T.C., Salerno, P., Jiang, Y., Garbi, C., Ugolini, C., Miccoli, P., Basolo, F., Castellone, M.D., Cirafici, A.M. et al. A cell proliferation and chromosomal instability signature in anaplastic thyroid carcinoma. Cancer Res 2007, 67(21): 10148-10158.
Ulisse, S., Baldini, E., Toller, M., Marchioni, E., Giacomelli, L., De Antoni, E., Ferretti, E., Marzullo, A., Graziano, F.M., Trimboli, P. et al. Differential expression of the components of the plasminogen activating system in human thyroid tumour derived cell lines and papillary carcinomas. Eur J Cancer 2006, 42(15): 2631-2638.
Vasko, V., Espinosa, A.V., Scouten, W., He, H., Auer, H., Liyanarachchi, S., Larin, A., Savchenko, V., Francis, G.L., de la Chapelle, A. et al. Gene expression and functional evidence of epithelial-to-mesenchymal transition in papillary thyroid carcinoma invasion. Proc Natl Acad Sci U S A 2007, 104(8): 2803-2808.
Wasenius, V.M., Hemmer, S., Kettunen, E., Knuutila, S., Franssila, K., and Joensuu, H. Hepatocyte growth factor receptor, matrix metalloproteinase-11, tissue inhibitor of metalloproteinase-1, and fibronectin are up-regulated in papillary thyroid carcinoma: a cDNA and tissue microarray study. Clin Cancer Res 2003, 9(1): 68-75.
Weber, F., Shen, L., Aldred, M.A., Morrison, C.D., Frilling, A., Saji, M., Schuppert, F., Broelsch, C.E., Ringel, M.D., and Eng, C. Genetic classification of benign and malignant thyroid follicular neoplasia based on a three-gene combination. J Clin Endocrinol Metab 2005, 90(5): 2512-2521.
Wiseman, S.M., Melck, A., Masoudi, H., Ghaidi, F., Goldstein, L., Gown, A., Jones, S.J., and Griffith, O.L. Molecular phenotyping of thyroid tumors identifies a marker panel for differentiated thyroid cancer diagnosis. Ann Surg Oncol 2008, 15(10): 2811-2826.
Wreesmann, V.B., Sieczka, E.M., Socci, N.D., Hezel, M., Belbin, T.J., Childs, G., Patel, S.G., Patel, K.N., Tallini, G., Prystowsky, M. et al. Genome-wide profiling of papillary thyroid cancer identifies MUC1 as an independent prognostic marker. Cancer Res 2004, 64(11): 3780-3789.
Zhao, J., Leonard, C., Gemsenjager, E., Heitz, P.U., Moch, H., and Odermatt, B. Differentiation of human follicular thyroid adenomas from carcinomas by gene expression profiling. Oncol Rep 2008, 19(2): 329-337.
